# Supplementary material for: (E)-1-(2-Amino­phen­yl)-3-(3,4,5-trimeth­oxy­phen­yl)prop-2-en-1-one
Source: Acta Crystallogr Sect E Struct Rep Online. 2011 Aug 27;67(Pt 9):o2485–6. doi: 10.1107/S1600536811033861 (PMC3200924; doi:10.1107/S1600536811033861)
Supplement: Supplementary file 1 [file e-67-o2485-sup1.cif]

##############################################################################
#                                                                            #
# This CIF contains the data in a paper accepted for publication in          #
# Acta Crystallographica Section E. It conforms to the requirements of       #
# Notes for Authors for Acta Crystallographica Section E, and has been       #
# peer reviewed under the auspices of the IUCr Commission on Journals.       #
#                                                                            #
# Full details of the Crystallographic Information File format               #
# are given in the paper "The Crystallographic Information File (CIF):       #
# a New Standard Archive File for Crystallography" by S. R. Hall, F. H.      #
# Allen and I. D. Brown [Acta Cryst. (1991), A47, 655-685].                  #
#                                                                            #
# The current version of the core CIF dictionary is obtainable from          #
# ftp://ftp.iucr.org/pub/cif_core.dic.                                       #
#                                                                            #
# Software is freely available for graphical display of the structure(s)     #
# in this CIF. For information consult the CIF software page                 #
# http://www.iucr.org/resources/cif/software.                                #
#                                                                            #
# This file may be used for bona fide research purposes within the           #
# scientific community so long as proper attribution is given to the journal # 
# article from which it was obtained.                                        #
#                                                                            #
##############################################################################
data_global
_audit_creation_method     'form.cif (version 2.0)'
_journal_data_validation_number     ?
_journal_date_recd_electronic     2011-08-03
_journal_date_accepted     2011-08-19
_journal_name_full     'Acta Crystallographica, Section E'
_journal_year     2011
_journal_volume     67
_journal_issue      9
_journal_page_first     o2485
_journal_page_last     o2486
_journal_paper_category     QO
_journal_coeditor_code     IS2761
_publ_contact_author_name     'Assoc.Prof. Dr. Suchada Chantrapromma'
_publ_contact_author_address
;
      Department of Chemistry
      Faculty of Science
      Prince of Songkla University
      Hat-Yai, Songkhla 90112
      THAILAND
;
_publ_contact_author_email     'suchada.c@psu.ac.th'
_publ_contact_author_fax     '66 74 212918'
_publ_contact_author_phone     '66 74 288447'
_publ_section_title
;
(<i>E</i>)-1-(2-Aminophenyl)-3-(3,4,5-trimethoxyphenyl)prop-2-en-1-one
;
_publ_section_title_footnote     .
loop_
    _publ_author_name
    _publ_author_footnote
    _publ_author_address
    'Suchada Chantrapromma'
;
      Thomson Reuters ResearcherID: A-5085-2009
;
;     Crystal Materials Research Unit
      Department of Chemistry
      Faculty of Science
      Prince of Songkla University
      Hat-Yai, Songkhla 90112
      Thailand
;
    'Pumsak Ruanwas' ?
;  Department of Chemistry and Center of Excellence for Innovation in Chemistry
   Faculty of Science
   Prince of Songkla University
   Hat-Yai, Songkhla 90112
   Thailand
;
    'Hoong-Kun Fun'
;
      Additional correspondence author, email: hkfun@usm.my
      Thomson Reuters ResearcherID: A-3561-2009
;
;     X-ray Crystallography Unit
      School of Physics
      Universiti Sains Malaysia
      11800 USM, Penang
      Malaysia
;
data_I
_audit_creation_method     SHELXL-97
_chemical_name_systematic
;
(<i>E</i>)-1-(2-Aminophenyl)-3-(3,4,5-trimethoxyphenyl)prop-2-en-1-one
;
_chemical_name_common
;
;
_chemical_formula_moiety     'C18 H19 N O4'
_chemical_formula_sum     'C18 H19 N O4'
_chemical_formula_iupac     'C18 H19 N O4'
_chemical_formula_weight     313.34
_chemical_melting_point     ?
_chemical_melting_point_gt     391
_chemical_melting_point_lt     393
_symmetry_cell_setting     monoclinic
_symmetry_space_group_name_H-M     'P 21/c'
_symmetry_space_group_name_Hall     '-P 2ybc'
loop_
    _symmetry_equiv_pos_as_xyz
    'x, y, z'
    '-x, y+1/2, -z+1/2'
    '-x, -y, -z'
    'x, -y-1/2, z-1/2'
_cell_length_a     14.8537(3)
_cell_length_b     20.5009(4)
_cell_length_c     19.5952(3)
_cell_angle_alpha     90.00
_cell_angle_beta     127.0430(10)
_cell_angle_gamma     90.00
_cell_volume     4762.78(16)
_cell_formula_units_Z     12
_cell_measurement_reflns_used     10835
_cell_measurement_theta_min     1.64
_cell_measurement_theta_max     27.50
_cell_measurement_temperature     100
_exptl_crystal_description     Block
_exptl_crystal_colour     Orange
_exptl_crystal_size_max     0.40
_exptl_crystal_size_mid     0.20
_exptl_crystal_size_min     0.14
_exptl_crystal_density_diffrn     1.311
_exptl_crystal_density_meas     ?
_exptl_crystal_density_method     'not measured'
_exptl_crystal_F_000     1992
_exptl_absorpt_coefficient_mu     0.093
_exptl_absorpt_correction_type     multi-scan
_exptl_absorpt_process_details     '(SADABS; Bruker, 2005)'
_exptl_absorpt_correction_T_min     0.9637
_exptl_absorpt_correction_T_max     0.9873
_exptl_special_details
;
The crystal was placed in the cold stream of an Oxford Cryosystems Cobra
open-flow nitrogen cryostat (Cosier & Glazer, 1986) operating at 120.0(1) K.
;
_diffrn_ambient_temperature     100
_diffrn_radiation_type     'MoK\a'
_diffrn_radiation_wavelength     0.71073
_diffrn_radiation_source     'sealed tube'
_diffrn_radiation_monochromator     'graphite'
_diffrn_measurement_device_type     'Bruker APEXII CCD area-detector'
_diffrn_measurement_method     '\f and \w scans'
_diffrn_detector_area_resol_mean     ?
_diffrn_reflns_number     48383
_diffrn_reflns_av_R_equivalents     0.0479
_diffrn_reflns_av_sigmaI/netI     0.0748
_diffrn_reflns_theta_min     1.64
_diffrn_reflns_theta_max     27.50
_diffrn_reflns_theta_full     27.50
_diffrn_measured_fraction_theta_max     0.990
_diffrn_measured_fraction_theta_full     0.990
_diffrn_reflns_limit_h_min     -16
_diffrn_reflns_limit_h_max     19
_diffrn_reflns_limit_k_min     -26
_diffrn_reflns_limit_k_max     23
_diffrn_reflns_limit_l_min     -25
_diffrn_reflns_limit_l_max     22
_diffrn_standards_number     0
_diffrn_standards_interval_count     ?
_diffrn_standards_interval_time     ?
_diffrn_standards_decay_%     ?
_refine_special_details
;
Refinement of <i>F</i>^2^ against ALL reflections. The weighted <i>R</i>-factor
<i>wR</i> and goodness of fit <i>S</i> are based on <i>F</i>^2^, conventional
<i>R</i>-factors <i>R</i> are based on <i>F</i>, with <i>F</i> set to zero for
negative <i>F</i>^2^. The threshold expression of <i>F</i>^2^ >
\s(<i>F</i>^2^) is used only for calculating <i>R</i>-factors(gt) <i>etc</i>.
and is not relevant to the choice of reflections for refinement.
<i>R</i>-factors based on <i>F</i>^2^ are statistically about twice as large
as those based on <i>F</i>, and <i>R</i>- factors based on ALL data will be
even larger.
;
_reflns_number_total     10835
_reflns_number_gt     6967
_reflns_threshold_expression     'I > 2\s(I)'
_refine_ls_structure_factor_coef     Fsqd
_refine_ls_matrix_type     full
_refine_ls_R_factor_all     0.1119
_refine_ls_R_factor_gt     0.0645
_refine_ls_wR_factor_gt     0.1102
_refine_ls_wR_factor_ref     0.1244
_refine_ls_goodness_of_fit_ref     1.023
_refine_ls_restrained_S_all     1.023
_refine_ls_number_reflns     10835
_refine_ls_number_parameters     631
_refine_ls_number_restraints     0
_refine_ls_hydrogen_treatment     constr
_refine_ls_weighting_scheme     calc
_refine_ls_weighting_details
         'calc w=1/[\s^2^(Fo^2^)+(0.0450P)^2^+2.0308P] where P=(Fo^2^+2Fc^2^)/3'
_atom_sites_solution_hydrogens     geom
_atom_sites_solution_primary     direct
_atom_sites_solution_secondary     difmap
_refine_ls_shift/su_max     0.001
_refine_ls_shift/su_mean     0.001
_refine_diff_density_max     0.289
_refine_diff_density_min     -0.243
_refine_ls_extinction_method     none
_refine_ls_extinction_coef     ?
loop_
    _atom_type_symbol
    _atom_type_description
    _atom_type_scat_dispersion_real
    _atom_type_scat_dispersion_imag
    _atom_type_scat_source
    'C' 'C' 0.0033 0.0016
                         'International Tables Vol C Tables 4.2.6.8 and 6.1.1.4'
    'H' 'H' 0.0000 0.0000
                         'International Tables Vol C Tables 4.2.6.8 and 6.1.1.4'
    'N' 'N' 0.0061 0.0033
                         'International Tables Vol C Tables 4.2.6.8 and 6.1.1.4'
    'O' 'O' 0.0106 0.0060
                         'International Tables Vol C Tables 4.2.6.8 and 6.1.1.4'
_computing_data_collection     'APEX2 (Bruker, 2005)'
_computing_cell_refinement     'SAINT (Bruker, 2005)'
_computing_data_reduction     'SAINT (Bruker, 2005)'
_computing_structure_solution     'SHELXTL (Sheldrick, 2008)'
_computing_structure_refinement     'SHELXTL (Sheldrick, 2008)'
_computing_molecular_graphics     'SHELXTL (Sheldrick, 2008)'
_computing_publication_material
;
SHELXTL  (Sheldrick, 2008) and PLATON (Spek, 2009)
;
loop_
    _atom_site_type_symbol
    _atom_site_label
    _atom_site_fract_x
    _atom_site_fract_y
    _atom_site_fract_z
    _atom_site_U_iso_or_equiv
    _atom_site_adp_type
    _atom_site_calc_flag
    _atom_site_refinement_flags
    _atom_site_occupancy
    _atom_site_symmetry_multiplicity
    _atom_site_disorder_assembly
    _atom_site_disorder_group
    O O1A -0.08557(11) 0.59998(7) 0.41896(8) 0.0254(3) Uani d . 1 1 . .
    O O2A 0.52673(11) 0.57793(7) 0.68570(9) 0.0257(3) Uani d . 1 1 . .
    O O3A 0.58623(10) 0.54643(6) 0.83977(8) 0.0217(3) Uani d . 1 1 . .
    O O4A 0.43538(11) 0.53968(7) 0.87214(8) 0.0261(3) Uani d . 1 1 . .
    N N1A -0.30521(14) 0.59162(8) 0.32895(10) 0.0261(4) Uani d . 1 1 . .
    H H19 -0.2434 0.5920 0.3292 0.031 Uiso d R 1 1 . .
    H H20 -0.3747 0.5857 0.2819 0.031 Uiso d R 1 1 . .
    C C1A -0.16618(18) 0.58769(11) 0.56039(13) 0.0298(5) Uani d . 1 1 . .
    H H1 -0.0930 0.5865 0.6135 0.036 Uiso calc R 1 1 . .
    C C2A -0.25800(19) 0.58977(12) 0.56076(15) 0.0400(6) Uani d . 1 1 . .
    H H2 -0.2484 0.5914 0.6132 0.048 Uiso calc R 1 1 . .
    C C3A -0.36563(19) 0.58947(12) 0.48320(15) 0.0382(6) Uani d . 1 1 . .
    H H3 -0.4297 0.5902 0.4830 0.046 Uiso calc R 1 1 . .
    C C4A -0.38029(17) 0.58815(10) 0.40738(14) 0.0290(5) Uani d . 1 1 . .
    H H4 -0.4545 0.5871 0.3552 0.035 Uiso calc R 1 1 . .
    C C5A -0.28689(17) 0.58837(9) 0.40534(13) 0.0209(4) Uani d . 1 1 . .
    C C6A -0.17632(16) 0.58721(9) 0.48412(12) 0.0200(4) Uani d . 1 1 . .
    C C7A -0.07679(16) 0.58959(9) 0.48529(12) 0.0187(4) Uani d . 1 1 . .
    C C8A 0.03760(16) 0.58068(9) 0.56635(12) 0.0210(4) Uani d . 1 1 . .
    H H5 0.0462 0.5717 0.6176 0.025 Uiso calc R 1 1 . .
    C C9A 0.12831(16) 0.58506(10) 0.56832(12) 0.0221(5) Uani d . 1 1 . .
    H H6 0.1144 0.5951 0.5154 0.027 Uiso calc R 1 1 . .
    C C10A 0.24653(16) 0.57655(9) 0.64106(12) 0.0195(4) Uani d . 1 1 . .
    C C11A 0.32747(16) 0.58125(9) 0.62651(13) 0.0217(5) Uani d . 1 1 . .
    H H11A 0.3048 0.5905 0.5707 0.026 Uiso calc R 1 1 . .
    C C12A 0.44065(16) 0.57256(9) 0.69308(13) 0.0197(4) Uani d . 1 1 . .
    C C13A 0.47368(15) 0.55830(9) 0.77447(12) 0.0188(4) Uani d . 1 1 . .
    C C14A 0.39307(16) 0.55402(9) 0.78950(12) 0.0194(4) Uani d . 1 1 . .
    C C15A 0.28019(16) 0.56340(9) 0.72344(12) 0.0212(5) Uani d . 1 1 . .
    H H15A 0.2256 0.5609 0.7339 0.025 Uiso calc R 1 1 . .
    C C16A 0.49555(19) 0.59344(11) 0.60286(14) 0.0324(5) Uani d . 1 1 . .
    H H16A 0.5637 0.5985 0.6062 0.049 Uiso calc R 1 1 . .
    H H16B 0.4526 0.6343 0.5827 0.049 Uiso calc R 1 1 . .
    H H16C 0.4491 0.5582 0.5629 0.049 Uiso calc R 1 1 . .
    C C17A 0.64119(18) 0.60101(10) 0.89646(14) 0.0310(5) Uani d . 1 1 . .
    H H17A 0.7197 0.5897 0.9424 0.047 Uiso calc R 1 1 . .
    H H17B 0.6021 0.6122 0.9211 0.047 Uiso calc R 1 1 . .
    H H17C 0.6393 0.6385 0.8646 0.047 Uiso calc R 1 1 . .
    C C18A 0.35598(18) 0.53242(14) 0.88995(14) 0.0434(7) Uani d . 1 1 . .
    H H18A 0.3962 0.5245 0.9512 0.065 Uiso calc R 1 1 . .
    H H18B 0.3061 0.4955 0.8574 0.065 Uiso calc R 1 1 . .
    H H18C 0.3110 0.5723 0.8735 0.065 Uiso calc R 1 1 . .
    O O1B 0.08702(11) 0.85840(7) 0.53926(9) 0.0263(3) Uani d . 1 1 . .
    O O2B 0.38583(13) 0.68996(8) 0.39865(10) 0.0442(4) Uani d . 1 1 . .
    O O3B 0.24409(14) 0.59389(8) 0.30000(10) 0.0420(4) Uani d . 1 1 . .
    O O4B 0.06198(13) 0.56659(7) 0.29336(9) 0.0312(4) Uani d . 1 1 . .
    N N1B 0.01004(16) 0.88768(9) 0.62644(12) 0.0355(5) Uani d . 1 1 . .
    H H21 0.0618 0.8949 0.6190 0.043 Uiso d R 1 1 . .
    H H22 0.0069 0.9101 0.6625 0.043 Uiso d R 1 1 . .
    C C1B -0.15505(16) 0.75738(10) 0.46919(13) 0.0235(5) Uani d . 1 1 . .
    H H7 -0.1558 0.7316 0.4286 0.028 Uiso calc R 1 1 . .
    C C2B -0.23981(17) 0.74915(10) 0.47736(14) 0.0282(5) Uani d . 1 1 . .
    H H8 -0.2990 0.7189 0.4421 0.034 Uiso calc R 1 1 . .
    C C3B -0.23785(17) 0.78576(10) 0.53797(13) 0.0275(5) Uani d . 1 1 . .
    H H9 -0.2950 0.7796 0.5452 0.033 Uiso calc R 1 1 . .
    C C4B -0.15435(17) 0.83070(10) 0.58735(13) 0.0257(5) Uani d . 1 1 . .
    H H10 -0.1545 0.8551 0.6285 0.031 Uiso calc R 1 1 . .
    C C5B -0.06833(16) 0.84142(10) 0.57843(12) 0.0218(5) Uani d . 1 1 . .
    C C6B -0.06701(16) 0.80257(9) 0.51860(12) 0.0194(4) Uani d . 1 1 . .
    C C7B 0.02390(16) 0.80988(10) 0.50969(12) 0.0199(4) Uani d . 1 1 . .
    C C8B 0.04421(16) 0.75847(10) 0.46772(12) 0.0212(5) Uani d . 1 1 . .
    H H11 -0.0085 0.7239 0.4389 0.025 Uiso calc R 1 1 . .
    C C9B 0.13545(17) 0.75989(10) 0.46976(12) 0.0228(5) Uani d . 1 1 . .
    H H12 0.1867 0.7948 0.5008 0.027 Uiso calc R 1 1 . .
    C C10B 0.16565(16) 0.71376(10) 0.42958(12) 0.0221(5) Uani d . 1 1 . .
    C C11B 0.26417(17) 0.72409(11) 0.43726(13) 0.0283(5) Uani d . 1 1 . .
    H H11B 0.3124 0.7594 0.4708 0.034 Uiso calc R 1 1 . .
    C C12B 0.29238(18) 0.68327(11) 0.39632(13) 0.0301(5) Uani d . 1 1 . .
    C C13B 0.22229(18) 0.63080(11) 0.34738(13) 0.0288(5) Uani d . 1 1 . .
    C C14B 0.12561(17) 0.61928(10) 0.34194(13) 0.0246(5) Uani d . 1 1 . .
    C C15B 0.09686(17) 0.66057(10) 0.38183(12) 0.0228(5) Uani d . 1 1 . .
    H H15B 0.0300 0.6528 0.3768 0.027 Uiso calc R 1 1 . .
    C C16B 0.4517(2) 0.74717(15) 0.43696(18) 0.0567(8) Uani d . 1 1 . .
    H H16D 0.5096 0.7488 0.4278 0.085 Uiso calc R 1 1 . .
    H H16E 0.4879 0.7466 0.4985 0.085 Uiso calc R 1 1 . .
    H H16F 0.4030 0.7856 0.4111 0.085 Uiso calc R 1 1 . .
    C C17B 0.3097(2) 0.53913(13) 0.33892(17) 0.0558(8) Uani d . 1 1 . .
    H H17D 0.3303 0.5212 0.3037 0.084 Uiso calc R 1 1 . .
    H H17E 0.2672 0.5064 0.3454 0.084 Uiso calc R 1 1 . .
    H H17F 0.3783 0.5508 0.3953 0.084 Uiso calc R 1 1 . .
    C C18B -0.0306(2) 0.54963(11) 0.29440(15) 0.0357(6) Uani d . 1 1 . .
    H H18D -0.0659 0.5095 0.2615 0.054 Uiso calc R 1 1 . .
    H H18E -0.0861 0.5850 0.2688 0.054 Uiso calc R 1 1 . .
    H H18F -0.0031 0.5428 0.3536 0.054 Uiso calc R 1 1 . .
    O O1C 0.61005(12) 0.66222(7) 0.14192(10) 0.0341(4) Uani d . 1 1 . .
    O O2C 1.10540(11) 0.85256(7) 0.27075(9) 0.0254(3) Uani d . 1 1 . .
    O O3C 1.10744(11) 0.95187(7) 0.36002(8) 0.0249(3) Uani d . 1 1 . .
    O O4C 0.94560(11) 0.96655(6) 0.38012(9) 0.0246(3) Uani d . 1 1 . .
    N N1C 0.45888(15) 0.58972(9) 0.13558(12) 0.0347(5) Uani d . 1 1 . .
    H H23 0.5094 0.5926 0.1224 0.042 Uiso d R 1 1 . .
    H H24 0.4258 0.5552 0.1314 0.042 Uiso d R 1 1 . .
    C C1C 0.46971(17) 0.75639(10) 0.21002(13) 0.0274(5) Uani d . 1 1 . .
    H H13 0.5096 0.7962 0.2222 0.033 Uiso calc R 1 1 . .
    C C2C 0.38575(18) 0.75371(11) 0.22009(14) 0.0326(5) Uani d . 1 1 . .
    H H14 0.3670 0.7912 0.2377 0.039 Uiso calc R 1 1 . .
    C C3C 0.32890(18) 0.69528(11) 0.20407(14) 0.0330(6) Uani d . 1 1 . .
    H H15 0.2723 0.6924 0.2124 0.040 Uiso calc R 1 1 . .
    C C4C 0.35370(17) 0.64185(11) 0.17648(14) 0.0305(5) Uani d . 1 1 . .
    H H16 0.3139 0.6023 0.1661 0.037 Uiso calc R 1 1 . .
    C C5C 0.43660(16) 0.64397(10) 0.16316(13) 0.0247(5) Uani d . 1 1 . .
    C C6C 0.49882(16) 0.70271(10) 0.18239(13) 0.0231(5) Uani d . 1 1 . .
    C C7C 0.59376(17) 0.70559(10) 0.17751(13) 0.0243(5) Uani d . 1 1 . .
    C C8C 0.67448(17) 0.76082(10) 0.21832(13) 0.0251(5) Uani d . 1 1 . .
    H H17 0.6606 0.7955 0.2431 0.030 Uiso calc R 1 1 . .
    C C9C 0.76553(16) 0.76249(10) 0.22076(12) 0.0222(5) Uani d . 1 1 . .
    H H18 0.7752 0.7266 0.1951 0.027 Uiso calc R 1 1 . .
    C C10C 0.85310(16) 0.81274(9) 0.25809(12) 0.0201(4) Uani d . 1 1 . .
    C C11C 0.93685(16) 0.80714(10) 0.24673(12) 0.0212(5) Uani d . 1 1 . .
    H H11C 0.9360 0.7712 0.2157 0.025 Uiso calc R 1 1 . .
    C C12C 1.02123(16) 0.85350(10) 0.28036(12) 0.0201(4) Uani d . 1 1 . .
    C C13C 1.02328(16) 0.90582(9) 0.32670(12) 0.0193(4) Uani d . 1 1 . .
    C C14C 0.93758(16) 0.91248(9) 0.33641(12) 0.0190(4) Uani d . 1 1 . .
    C C15C 0.85315(16) 0.86616(10) 0.30274(12) 0.0205(4) Uani d . 1 1 . .
    H H15C 0.7956 0.8705 0.3098 0.025 Uiso calc R 1 1 . .
    C C16C 1.10465(18) 0.79886(10) 0.22338(14) 0.0288(5) Uani d . 1 1 . .
    H H16G 1.1680 0.8032 0.2205 0.043 Uiso calc R 1 1 . .
    H H16H 1.0336 0.7989 0.1654 0.043 Uiso calc R 1 1 . .
    H H16I 1.1118 0.7578 0.2519 0.043 Uiso calc R 1 1 . .
    C C17C 1.1897(2) 0.94771(14) 0.45019(14) 0.0450(7) Uani d . 1 1 . .
    H H17G 1.2346 0.9879 0.4715 0.068 Uiso calc R 1 1 . .
    H H17H 1.2393 0.9104 0.4642 0.068 Uiso calc R 1 1 . .
    H H17I 1.1520 0.9420 0.4771 0.068 Uiso calc R 1 1 . .
    C C18C 0.86882(17) 0.97201(10) 0.40105(14) 0.0262(5) Uani d . 1 1 . .
    H H18G 0.8839 1.0125 0.4329 0.039 Uiso calc R 1 1 . .
    H H18H 0.8786 0.9347 0.4362 0.039 Uiso calc R 1 1 . .
    H H18I 0.7913 0.9726 0.3484 0.039 Uiso calc R 1 1 . .
loop_
    _atom_site_aniso_label
    _atom_site_aniso_U_11
    _atom_site_aniso_U_22
    _atom_site_aniso_U_33
    _atom_site_aniso_U_12
    _atom_site_aniso_U_13
    _atom_site_aniso_U_23
    O1A 0.0228(7) 0.0336(9) 0.0183(7) 0.0006(6) 0.0115(7) 0.0015(7)
    O2A 0.0243(8) 0.0322(9) 0.0282(8) 0.0024(6) 0.0198(7) 0.0040(7)
    O3A 0.0157(7) 0.0215(8) 0.0240(8) 0.0003(6) 0.0099(6) -0.0021(6)
    O4A 0.0186(7) 0.0402(9) 0.0204(7) 0.0043(6) 0.0122(6) 0.0058(7)
    N1A 0.0178(9) 0.0356(11) 0.0172(9) -0.0010(8) 0.0064(8) -0.0008(8)
    C1A 0.0239(11) 0.0403(15) 0.0217(11) -0.0081(10) 0.0119(10) -0.0038(11)
    C2A 0.0361(14) 0.0633(18) 0.0298(13) -0.0146(12) 0.0248(12) -0.0102(12)
    C3A 0.0301(13) 0.0533(17) 0.0401(14) -0.0135(12) 0.0258(12) -0.0116(13)
    C4A 0.0183(11) 0.0329(14) 0.0296(12) -0.0082(10) 0.0110(10) -0.0068(11)
    C5A 0.0243(11) 0.0125(11) 0.0240(11) -0.0028(9) 0.0136(10) -0.0029(9)
    C6A 0.0223(11) 0.0166(11) 0.0204(11) -0.0029(9) 0.0125(9) -0.0025(9)
    C7A 0.0238(11) 0.0105(11) 0.0208(11) -0.0019(8) 0.0129(9) -0.0018(9)
    C8A 0.0245(11) 0.0191(12) 0.0179(10) -0.0002(9) 0.0120(9) 0.0015(9)
    C9A 0.0239(11) 0.0238(12) 0.0187(10) 0.0018(9) 0.0129(9) 0.0017(9)
    C10A 0.0210(10) 0.0151(11) 0.0209(11) 0.0012(8) 0.0119(9) 0.0006(9)
    C11A 0.0258(11) 0.0214(12) 0.0205(11) 0.0021(9) 0.0154(10) 0.0022(9)
    C12A 0.0211(11) 0.0153(11) 0.0270(11) 0.0001(9) 0.0168(10) -0.0014(9)
    C13A 0.0174(10) 0.0128(11) 0.0227(11) 0.0007(8) 0.0102(9) -0.0005(9)
    C14A 0.0213(10) 0.0175(11) 0.0187(10) 0.0011(9) 0.0117(9) 0.0008(9)
    C15A 0.0199(10) 0.0206(12) 0.0259(11) 0.0005(9) 0.0153(10) 0.0012(9)
    C16A 0.0343(13) 0.0419(15) 0.0320(13) 0.0026(11) 0.0257(11) 0.0042(11)
    C17A 0.0226(11) 0.0274(13) 0.0328(13) -0.0062(10) 0.0112(10) -0.0104(11)
    C18A 0.0260(12) 0.081(2) 0.0289(13) 0.0116(13) 0.0196(11) 0.0183(13)
    O1B 0.0258(8) 0.0237(9) 0.0293(8) -0.0047(7) 0.0166(7) -0.0044(7)
    O2B 0.0310(9) 0.0638(12) 0.0452(10) -0.0059(9) 0.0269(8) -0.0117(9)
    O3B 0.0540(11) 0.0458(11) 0.0364(9) 0.0192(9) 0.0327(9) 0.0067(8)
    O4B 0.0477(10) 0.0257(9) 0.0322(9) -0.0040(7) 0.0304(8) -0.0053(7)
    N1B 0.0460(12) 0.0374(12) 0.0363(11) -0.0174(10) 0.0318(10) -0.0177(10)
    C1B 0.0231(11) 0.0168(12) 0.0256(11) 0.0028(9) 0.0120(10) 0.0003(9)
    C2B 0.0225(11) 0.0205(12) 0.0348(13) -0.0010(9) 0.0137(10) 0.0010(10)
    C3B 0.0258(12) 0.0275(13) 0.0307(12) 0.0040(10) 0.0178(11) 0.0087(11)
    C4B 0.0294(12) 0.0285(13) 0.0214(11) 0.0027(10) 0.0165(10) 0.0044(10)
    C5B 0.0243(11) 0.0195(12) 0.0179(10) 0.0027(9) 0.0106(9) 0.0051(9)
    C6B 0.0219(10) 0.0145(11) 0.0185(10) 0.0032(9) 0.0105(9) 0.0043(9)
    C7B 0.0197(10) 0.0177(12) 0.0161(10) 0.0015(9) 0.0075(9) 0.0039(9)
    C8B 0.0235(11) 0.0174(12) 0.0200(11) -0.0025(9) 0.0117(9) -0.0001(9)
    C9B 0.0240(11) 0.0209(12) 0.0183(11) -0.0028(9) 0.0100(9) -0.0001(9)
    C10B 0.0245(11) 0.0238(12) 0.0169(10) 0.0033(9) 0.0119(9) 0.0051(9)
    C11B 0.0241(11) 0.0338(14) 0.0227(11) -0.0010(10) 0.0118(10) -0.0010(10)
    C12B 0.0254(12) 0.0411(15) 0.0270(12) 0.0058(11) 0.0176(10) 0.0050(11)
    C13B 0.0333(12) 0.0341(14) 0.0236(11) 0.0106(11) 0.0195(11) 0.0054(11)
    C14B 0.0329(12) 0.0226(13) 0.0182(11) 0.0030(10) 0.0154(10) 0.0035(10)
    C15B 0.0265(11) 0.0229(12) 0.0203(11) 0.0028(9) 0.0148(10) 0.0047(9)
    C16B 0.0348(14) 0.090(2) 0.0536(17) -0.0210(15) 0.0311(14) -0.0245(17)
    C17B 0.0668(19) 0.0480(18) 0.0478(17) 0.0259(15) 0.0320(16) 0.0070(14)
    C18B 0.0551(15) 0.0293(14) 0.0389(14) -0.0165(12) 0.0369(13) -0.0114(11)
    O1C 0.0397(9) 0.0287(9) 0.0403(9) -0.0107(7) 0.0275(8) -0.0132(8)
    O2C 0.0274(8) 0.0291(9) 0.0277(8) -0.0049(6) 0.0209(7) -0.0052(7)
    O3C 0.0274(8) 0.0257(8) 0.0228(8) -0.0103(7) 0.0158(7) -0.0026(6)
    O4C 0.0302(8) 0.0190(8) 0.0325(8) -0.0048(6) 0.0230(7) -0.0066(7)
    N1C 0.0271(10) 0.0202(11) 0.0463(12) -0.0064(8) 0.0166(10) -0.0038(9)
    C1C 0.0246(11) 0.0222(13) 0.0304(12) -0.0056(9) 0.0139(10) -0.0011(10)
    C2C 0.0299(12) 0.0305(14) 0.0392(14) -0.0020(11) 0.0217(11) -0.0032(11)
    C3C 0.0235(12) 0.0404(15) 0.0328(13) -0.0018(11) 0.0157(11) 0.0056(11)
    C4C 0.0192(11) 0.0266(13) 0.0318(13) -0.0057(10) 0.0080(10) 0.0064(11)
    C5C 0.0174(10) 0.0201(12) 0.0211(11) 0.0005(9) 0.0035(9) 0.0055(10)
    C6C 0.0208(11) 0.0197(12) 0.0216(11) -0.0010(9) 0.0089(9) 0.0016(9)
    C7C 0.0254(11) 0.0213(12) 0.0213(11) 0.0005(9) 0.0114(10) 0.0019(10)
    C8C 0.0272(11) 0.0209(12) 0.0262(12) -0.0044(9) 0.0156(10) -0.0046(10)
    C9C 0.0267(11) 0.0213(12) 0.0189(11) -0.0029(9) 0.0139(10) -0.0031(9)
    C10C 0.0223(10) 0.0195(12) 0.0153(10) -0.0015(9) 0.0096(9) 0.0016(9)
    C11C 0.0260(11) 0.0209(12) 0.0168(10) -0.0006(9) 0.0130(9) -0.0025(9)
    C12C 0.0216(10) 0.0241(12) 0.0160(10) -0.0003(9) 0.0121(9) 0.0031(9)
    C13C 0.0223(11) 0.0182(11) 0.0163(10) -0.0030(9) 0.0111(9) 0.0027(9)
    C14C 0.0243(11) 0.0153(11) 0.0163(10) -0.0002(9) 0.0117(9) 0.0016(9)
    C15C 0.0215(10) 0.0218(12) 0.0191(10) 0.0007(9) 0.0128(9) 0.0020(9)
    C16C 0.0344(12) 0.0272(13) 0.0325(12) 0.0009(10) 0.0242(11) -0.0022(10)
    C17C 0.0392(14) 0.0702(19) 0.0240(13) -0.0283(13) 0.0182(12) -0.0130(13)
    C18C 0.0311(12) 0.0221(12) 0.0326(12) -0.0010(10) 0.0230(11) -0.0035(10)
_geom_special_details
;
All e.s.d.'s (except the e.s.d. in the dihedral angle between two l.s. planes)
are estimated using the full covariance matrix. The cell e.s.d.'s are taken
into account individually in the estimation of e.s.d.'s in distances, angles
and torsion angles; correlations between e.s.d.'s in cell parameters are only
used when they are defined by crystal symmetry. An approximate (isotropic)
treatment of cell e.s.d.'s is used for estimating e.s.d.'s involving l.s.
planes.
;
loop_
    _geom_bond_atom_site_label_1
    _geom_bond_atom_site_label_2
    _geom_bond_site_symmetry_2
    _geom_bond_distance
    _geom_bond_publ_flag
    O1A C7A . 1.244(2) ?
    O2A C12A . 1.375(2) ?
    O2A C16A . 1.430(2) ?
    O3A C13A . 1.384(2) ?
    O3A C17A . 1.435(2) ?
    O4A C14A . 1.370(2) ?
    O4A C18A . 1.425(2) ?
    N1A C5A . 1.352(2) ?
    N1A H19 . 0.9142 ?
    N1A H20 . 0.8852 ?
    C1A C2A . 1.369(3) ?
    C1A C6A . 1.409(3) ?
    C1A H1 . 0.9500 ?
    C2A C3A . 1.392(3) ?
    C2A H2 . 0.9500 ?
    C3A C4A . 1.366(3) ?
    C3A H3 . 0.9500 ?
    C4A C5A . 1.412(3) ?
    C4A H4 . 0.9500 ?
    C5A C6A . 1.424(3) ?
    C6A C7A . 1.466(3) ?
    C7A C8A . 1.480(3) ?
    C8A C9A . 1.328(3) ?
    C8A H5 . 0.9500 ?
    C9A C10A . 1.460(3) ?
    C9A H6 . 0.9500 ?
    C10A C11A . 1.396(3) ?
    C10A C15A . 1.399(3) ?
    C11A C12A . 1.385(3) ?
    C11A H11A . 0.9500 ?
    C12A C13A . 1.388(3) ?
    C13A C14A . 1.397(3) ?
    C14A C15A . 1.382(3) ?
    C15A H15A . 0.9500 ?
    C16A H16A . 0.9800 ?
    C16A H16B . 0.9800 ?
    C16A H16C . 0.9800 ?
    C17A H17A . 0.9800 ?
    C17A H17B . 0.9800 ?
    C17A H17C . 0.9800 ?
    C18A H18A . 0.9800 ?
    C18A H18B . 0.9800 ?
    C18A H18C . 0.9800 ?
    O1B C7B . 1.245(2) ?
    O2B C12B . 1.368(2) ?
    O2B C16B . 1.418(3) ?
    O3B C17B . 1.377(3) ?
    O3B C13B . 1.379(2) ?
    O4B C14B . 1.372(2) ?
    O4B C18B . 1.430(2) ?
    N1B C5B . 1.349(3) ?
    N1B H21 . 0.8767 ?
    N1B H22 . 0.8666 ?
    C1B C2B . 1.372(3) ?
    C1B C6B . 1.407(3) ?
    C1B H7 . 0.9500 ?
    C2B C3B . 1.390(3) ?
    C2B H8 . 0.9500 ?
    C3B C4B . 1.370(3) ?
    C3B H9 . 0.9500 ?
    C4B C5B . 1.407(3) ?
    C4B H10 . 0.9500 ?
    C5B C6B . 1.427(3) ?
    C6B C7B . 1.470(3) ?
    C7B C8B . 1.476(3) ?
    C8B C9B . 1.332(3) ?
    C8B H11 . 0.9500 ?
    C9B C10B . 1.463(3) ?
    C9B H12 . 0.9500 ?
    C10B C11B . 1.394(3) ?
    C10B C15B . 1.399(3) ?
    C11B C12B . 1.387(3) ?
    C11B H11B . 0.9500 ?
    C12B C13B . 1.399(3) ?
    C13B C14B . 1.395(3) ?
    C14B C15B . 1.383(3) ?
    C15B H15B . 0.9500 ?
    C16B H16D . 0.9800 ?
    C16B H16E . 0.9800 ?
    C16B H16F . 0.9800 ?
    C17B H17D . 0.9800 ?
    C17B H17E . 0.9800 ?
    C17B H17F . 0.9800 ?
    C18B H18D . 0.9800 ?
    C18B H18E . 0.9800 ?
    C18B H18F . 0.9800 ?
    O1C C7C . 1.241(2) ?
    O2C C12C . 1.372(2) ?
    O2C C16C . 1.436(2) ?
    O3C C13C . 1.377(2) ?
    O3C C17C . 1.422(3) ?
    O4C C14C . 1.361(2) ?
    O4C C18C . 1.430(2) ?
    N1C C5C . 1.362(3) ?
    N1C H23 . 0.9303 ?
    N1C H24 . 0.8372 ?
    C1C C2C . 1.376(3) ?
    C1C C6C . 1.405(3) ?
    C1C H13 . 0.9500 ?
    C2C C3C . 1.388(3) ?
    C2C H14 . 0.9500 ?
    C3C C4C . 1.367(3) ?
    C3C H15 . 0.9500 ?
    C4C C5C . 1.405(3) ?
    C4C H16 . 0.9500 ?
    C5C C6C . 1.424(3) ?
    C6C C7C . 1.471(3) ?
    C7C C8C . 1.484(3) ?
    C8C C9C . 1.325(3) ?
    C8C H17 . 0.9500 ?
    C9C C10C . 1.464(3) ?
    C9C H18 . 0.9500 ?
    C10C C11C . 1.394(3) ?
    C10C C15C . 1.401(3) ?
    C11C C12C . 1.383(3) ?
    C11C H11C . 0.9500 ?
    C12C C13C . 1.394(3) ?
    C13C C14C . 1.403(3) ?
    C14C C15C . 1.383(3) ?
    C15C H15C . 0.9500 ?
    C16C H16G . 0.9800 ?
    C16C H16H . 0.9800 ?
    C16C H16I . 0.9800 ?
    C17C H17G . 0.9800 ?
    C17C H17H . 0.9800 ?
    C17C H17I . 0.9800 ?
    C18C H18G . 0.9800 ?
    C18C H18H . 0.9800 ?
    C18C H18I . 0.9800 ?
loop_
    _geom_angle_atom_site_label_1
    _geom_angle_atom_site_label_2
    _geom_angle_atom_site_label_3
    _geom_angle_site_symmetry_1
    _geom_angle_site_symmetry_3
    _geom_angle
    _geom_angle_publ_flag
    C12A O2A C16A . . 116.84(15) ?
    C13A O3A C17A . . 112.68(14) ?
    C14A O4A C18A . . 116.99(15) ?
    C5A N1A H19 . . 117.5 ?
    C5A N1A H20 . . 118.5 ?
    H19 N1A H20 . . 123.0 ?
    C2A C1A C6A . . 122.4(2) ?
    C2A C1A H1 . . 118.8 ?
    C6A C1A H1 . . 118.8 ?
    C1A C2A C3A . . 119.1(2) ?
    C1A C2A H2 . . 120.4 ?
    C3A C2A H2 . . 120.4 ?
    C4A C3A C2A . . 120.9(2) ?
    C4A C3A H3 . . 119.6 ?
    C2A C3A H3 . . 119.6 ?
    C3A C4A C5A . . 121.0(2) ?
    C3A C4A H4 . . 119.5 ?
    C5A C4A H4 . . 119.5 ?
    N1A C5A C4A . . 119.06(18) ?
    N1A C5A C6A . . 122.18(17) ?
    C4A C5A C6A . . 118.73(18) ?
    C1A C6A C5A . . 117.81(17) ?
    C1A C6A C7A . . 121.40(17) ?
    C5A C6A C7A . . 120.68(17) ?
    O1A C7A C6A . . 121.31(17) ?
    O1A C7A C8A . . 118.18(17) ?
    C6A C7A C8A . . 120.50(17) ?
    C9A C8A C7A . . 120.76(18) ?
    C9A C8A H5 . . 119.6 ?
    C7A C8A H5 . . 119.6 ?
    C8A C9A C10A . . 128.55(18) ?
    C8A C9A H6 . . 115.7 ?
    C10A C9A H6 . . 115.7 ?
    C11A C10A C15A . . 119.74(17) ?
    C11A C10A C9A . . 118.01(17) ?
    C15A C10A C9A . . 122.24(17) ?
    C12A C11A C10A . . 120.32(18) ?
    C12A C11A H11A . . 119.8 ?
    C10A C11A H11A . . 119.8 ?
    O2A C12A C11A . . 124.66(17) ?
    O2A C12A C13A . . 115.49(16) ?
    C11A C12A C13A . . 119.85(17) ?
    O3A C13A C12A . . 119.56(16) ?
    O3A C13A C14A . . 120.36(17) ?
    C12A C13A C14A . . 120.05(17) ?
    O4A C14A C15A . . 124.81(17) ?
    O4A C14A C13A . . 114.92(16) ?
    C15A C14A C13A . . 120.27(17) ?
    C14A C15A C10A . . 119.76(17) ?
    C14A C15A H15A . . 120.1 ?
    C10A C15A H15A . . 120.1 ?
    O2A C16A H16A . . 109.5 ?
    O2A C16A H16B . . 109.5 ?
    H16A C16A H16B . . 109.5 ?
    O2A C16A H16C . . 109.5 ?
    H16A C16A H16C . . 109.5 ?
    H16B C16A H16C . . 109.5 ?
    O3A C17A H17A . . 109.5 ?
    O3A C17A H17B . . 109.5 ?
    H17A C17A H17B . . 109.5 ?
    O3A C17A H17C . . 109.5 ?
    H17A C17A H17C . . 109.5 ?
    H17B C17A H17C . . 109.5 ?
    O4A C18A H18A . . 109.5 ?
    O4A C18A H18B . . 109.5 ?
    H18A C18A H18B . . 109.5 ?
    O4A C18A H18C . . 109.5 ?
    H18A C18A H18C . . 109.5 ?
    H18B C18A H18C . . 109.5 ?
    C12B O2B C16B . . 117.57(18) ?
    C17B O3B C13B . . 116.71(18) ?
    C14B O4B C18B . . 116.60(15) ?
    C5B N1B H21 . . 118.5 ?
    C5B N1B H22 . . 119.6 ?
    H21 N1B H22 . . 121.9 ?
    C2B C1B C6B . . 122.59(19) ?
    C2B C1B H7 . . 118.7 ?
    C6B C1B H7 . . 118.7 ?
    C1B C2B C3B . . 119.0(2) ?
    C1B C2B H8 . . 120.5 ?
    C3B C2B H8 . . 120.5 ?
    C4B C3B C2B . . 120.69(19) ?
    C4B C3B H9 . . 119.7 ?
    C2B C3B H9 . . 119.7 ?
    C3B C4B C5B . . 121.38(19) ?
    C3B C4B H10 . . 119.3 ?
    C5B C4B H10 . . 119.3 ?
    N1B C5B C4B . . 119.33(18) ?
    N1B C5B C6B . . 122.14(18) ?
    C4B C5B C6B . . 118.53(18) ?
    C1B C6B C5B . . 117.74(17) ?
    C1B C6B C7B . . 121.67(18) ?
    C5B C6B C7B . . 120.59(17) ?
    O1B C7B C6B . . 120.96(17) ?
    O1B C7B C8B . . 118.73(17) ?
    C6B C7B C8B . . 120.28(17) ?
    C9B C8B C7B . . 120.91(19) ?
    C9B C8B H11 . . 119.5 ?
    C7B C8B H11 . . 119.5 ?
    C8B C9B C10B . . 127.30(19) ?
    C8B C9B H12 . . 116.3 ?
    C10B C9B H12 . . 116.3 ?
    C11B C10B C15B . . 119.14(18) ?
    C11B C10B C9B . . 119.07(19) ?
    C15B C10B C9B . . 121.77(18) ?
    C12B C11B C10B . . 120.6(2) ?
    C12B C11B H11B . . 119.7 ?
    C10B C11B H11B . . 119.7 ?
    O2B C12B C11B . . 125.0(2) ?
    O2B C12B C13B . . 114.90(18) ?
    C11B C12B C13B . . 120.06(19) ?
    O3B C13B C14B . . 120.3(2) ?
    O3B C13B C12B . . 120.25(19) ?
    C14B C13B C12B . . 119.29(18) ?
    O4B C14B C15B . . 123.78(18) ?
    O4B C14B C13B . . 115.69(18) ?
    C15B C14B C13B . . 120.5(2) ?
    C14B C15B C10B . . 120.36(19) ?
    C14B C15B H15B . . 119.8 ?
    C10B C15B H15B . . 119.8 ?
    O2B C16B H16D . . 109.5 ?
    O2B C16B H16E . . 109.5 ?
    H16D C16B H16E . . 109.5 ?
    O2B C16B H16F . . 109.5 ?
    H16D C16B H16F . . 109.5 ?
    H16E C16B H16F . . 109.5 ?
    O3B C17B H17D . . 109.5 ?
    O3B C17B H17E . . 109.5 ?
    H17D C17B H17E . . 109.5 ?
    O3B C17B H17F . . 109.5 ?
    H17D C17B H17F . . 109.5 ?
    H17E C17B H17F . . 109.5 ?
    O4B C18B H18D . . 109.5 ?
    O4B C18B H18E . . 109.5 ?
    H18D C18B H18E . . 109.5 ?
    O4B C18B H18F . . 109.5 ?
    H18D C18B H18F . . 109.5 ?
    H18E C18B H18F . . 109.5 ?
    C12C O2C C16C . . 116.54(15) ?
    C13C O3C C17C . . 113.79(15) ?
    C14C O4C C18C . . 117.49(15) ?
    C5C N1C H23 . . 119.1 ?
    C5C N1C H24 . . 117.5 ?
    H23 N1C H24 . . 123.4 ?
    C2C C1C C6C . . 122.7(2) ?
    C2C C1C H13 . . 118.7 ?
    C6C C1C H13 . . 118.7 ?
    C1C C2C C3C . . 118.8(2) ?
    C1C C2C H14 . . 120.6 ?
    C3C C2C H14 . . 120.6 ?
    C4C C3C C2C . . 120.6(2) ?
    C4C C3C H15 . . 119.7 ?
    C2C C3C H15 . . 119.7 ?
    C3C C4C C5C . . 121.6(2) ?
    C3C C4C H16 . . 119.2 ?
    C5C C4C H16 . . 119.2 ?
    N1C C5C C4C . . 119.88(19) ?
    N1C C5C C6C . . 121.45(18) ?
    C4C C5C C6C . . 118.62(19) ?
    C1C C6C C5C . . 117.59(18) ?
    C1C C6C C7C . . 121.55(18) ?
    C5C C6C C7C . . 120.78(18) ?
    O1C C7C C6C . . 121.81(18) ?
    O1C C7C C8C . . 118.80(18) ?
    C6C C7C C8C . . 119.37(18) ?
    C9C C8C C7C . . 120.99(19) ?
    C9C C8C H17 . . 119.5 ?
    C7C C8C H17 . . 119.5 ?
    C8C C9C C10C . . 128.09(19) ?
    C8C C9C H18 . . 116.0 ?
    C10C C9C H18 . . 116.0 ?
    C11C C10C C15C . . 119.94(17) ?
    C11C C10C C9C . . 118.16(17) ?
    C15C C10C C9C . . 121.89(17) ?
    C12C C11C C10C . . 120.45(18) ?
    C12C C11C H11C . . 119.8 ?
    C10C C11C H11C . . 119.8 ?
    O2C C12C C11C . . 124.33(17) ?
    O2C C12C C13C . . 115.86(16) ?
    C11C C12C C13C . . 119.81(17) ?
    O3C C13C C12C . . 119.59(16) ?
    O3C C13C C14C . . 120.51(17) ?
    C12C C13C C14C . . 119.86(17) ?
    O4C C14C C15C . . 124.73(17) ?
    O4C C14C C13C . . 114.97(16) ?
    C15C C14C C13C . . 120.31(17) ?
    C14C C15C C10C . . 119.58(17) ?
    C14C C15C H15C . . 120.2 ?
    C10C C15C H15C . . 120.2 ?
    O2C C16C H16G . . 109.5 ?
    O2C C16C H16H . . 109.5 ?
    H16G C16C H16H . . 109.5 ?
    O2C C16C H16I . . 109.5 ?
    H16G C16C H16I . . 109.5 ?
    H16H C16C H16I . . 109.5 ?
    O3C C17C H17G . . 109.5 ?
    O3C C17C H17H . . 109.5 ?
    H17G C17C H17H . . 109.5 ?
    O3C C17C H17I . . 109.5 ?
    H17G C17C H17I . . 109.5 ?
    H17H C17C H17I . . 109.5 ?
    O4C C18C H18G . . 109.5 ?
    O4C C18C H18H . . 109.5 ?
    H18G C18C H18H . . 109.5 ?
    O4C C18C H18I . . 109.5 ?
    H18G C18C H18I . . 109.5 ?
    H18H C18C H18I . . 109.5 ?
loop_
    _geom_torsion_atom_site_label_1
    _geom_torsion_atom_site_label_2
    _geom_torsion_atom_site_label_3
    _geom_torsion_atom_site_label_4
    _geom_torsion_site_symmetry_1
    _geom_torsion_site_symmetry_2
    _geom_torsion_site_symmetry_3
    _geom_torsion_site_symmetry_4
    _geom_torsion
    _geom_torsion_publ_flag
    C6A C1A C2A C3A . . . . 1.9(4) ?
    C1A C2A C3A C4A . . . . -1.0(4) ?
    C2A C3A C4A C5A . . . . -1.3(4) ?
    C3A C4A C5A N1A . . . . -175.4(2) ?
    C3A C4A C5A C6A . . . . 2.6(3) ?
    C2A C1A C6A C5A . . . . -0.6(3) ?
    C2A C1A C6A C7A . . . . 175.7(2) ?
    N1A C5A C6A C1A . . . . 176.31(19) ?
    C4A C5A C6A C1A . . . . -1.7(3) ?
    N1A C5A C6A C7A . . . . 0.1(3) ?
    C4A C5A C6A C7A . . . . -177.94(18) ?
    C1A C6A C7A O1A . . . . -167.99(19) ?
    C5A C6A C7A O1A . . . . 8.1(3) ?
    C1A C6A C7A C8A . . . . 11.0(3) ?
    C5A C6A C7A C8A . . . . -172.87(18) ?
    O1A C7A C8A C9A . . . . 1.4(3) ?
    C6A C7A C8A C9A . . . . -177.63(18) ?
    C7A C8A C9A C10A . . . . -178.66(19) ?
    C8A C9A C10A C11A . . . . 177.7(2) ?
    C8A C9A C10A C15A . . . . -1.7(3) ?
    C15A C10A C11A C12A . . . . 0.4(3) ?
    C9A C10A C11A C12A . . . . -178.99(18) ?
    C16A O2A C12A C11A . . . . -0.2(3) ?
    C16A O2A C12A C13A . . . . -179.21(17) ?
    C10A C11A C12A O2A . . . . -178.18(18) ?
    C10A C11A C12A C13A . . . . 0.8(3) ?
    C17A O3A C13A C12A . . . . 102.8(2) ?
    C17A O3A C13A C14A . . . . -79.2(2) ?
    O2A C12A C13A O3A . . . . -4.2(3) ?
    C11A C12A C13A O3A . . . . 176.75(17) ?
    O2A C12A C13A C14A . . . . 177.80(17) ?
    C11A C12A C13A C14A . . . . -1.3(3) ?
    C18A O4A C14A C15A . . . . 1.7(3) ?
    C18A O4A C14A C13A . . . . -177.75(19) ?
    O3A C13A C14A O4A . . . . 2.0(3) ?
    C12A C13A C14A O4A . . . . 179.98(17) ?
    O3A C13A C14A C15A . . . . -177.48(17) ?
    C12A C13A C14A C15A . . . . 0.5(3) ?
    O4A C14A C15A C10A . . . . -178.72(18) ?
    C13A C14A C15A C10A . . . . 0.7(3) ?
    C11A C10A C15A C14A . . . . -1.1(3) ?
    C9A C10A C15A C14A . . . . 178.22(18) ?
    C6B C1B C2B C3B . . . . -1.4(3) ?
    C1B C2B C3B C4B . . . . 1.7(3) ?
    C2B C3B C4B C5B . . . . 0.1(3) ?
    C3B C4B C5B N1B . . . . 177.82(19) ?
    C3B C4B C5B C6B . . . . -2.3(3) ?
    C2B C1B C6B C5B . . . . -0.8(3) ?
    C2B C1B C6B C7B . . . . 179.06(19) ?
    N1B C5B C6B C1B . . . . -177.55(19) ?
    C4B C5B C6B C1B . . . . 2.6(3) ?
    N1B C5B C6B C7B . . . . 2.6(3) ?
    C4B C5B C6B C7B . . . . -177.27(17) ?
    C1B C6B C7B O1B . . . . 164.52(18) ?
    C5B C6B C7B O1B . . . . -15.6(3) ?
    C1B C6B C7B C8B . . . . -17.5(3) ?
    C5B C6B C7B C8B . . . . 162.37(17) ?
    O1B C7B C8B C9B . . . . 7.6(3) ?
    C6B C7B C8B C9B . . . . -170.46(18) ?
    C7B C8B C9B C10B . . . . -178.27(18) ?
    C8B C9B C10B C11B . . . . 178.6(2) ?
    C8B C9B C10B C15B . . . . 0.3(3) ?
    C15B C10B C11B C12B . . . . 1.7(3) ?
    C9B C10B C11B C12B . . . . -176.66(19) ?
    C16B O2B C12B C11B . . . . -8.1(3) ?
    C16B O2B C12B C13B . . . . 171.3(2) ?
    C10B C11B C12B O2B . . . . 178.81(19) ?
    C10B C11B C12B C13B . . . . -0.6(3) ?
    C17B O3B C13B C14B . . . . -92.2(3) ?
    C17B O3B C13B C12B . . . . 92.6(3) ?
    O2B C12B C13B O3B . . . . -5.7(3) ?
    C11B C12B C13B O3B . . . . 173.78(19) ?
    O2B C12B C13B C14B . . . . 179.11(18) ?
    C11B C12B C13B C14B . . . . -1.4(3) ?
    C18B O4B C14B C15B . . . . -8.4(3) ?
    C18B O4B C14B C13B . . . . 173.43(18) ?
    O3B C13B C14B O4B . . . . 5.3(3) ?
    C12B C13B C14B O4B . . . . -179.45(18) ?
    O3B C13B C14B C15B . . . . -172.86(18) ?
    C12B C13B C14B C15B . . . . 2.4(3) ?
    O4B C14B C15B C10B . . . . -179.30(18) ?
    C13B C14B C15B C10B . . . . -1.3(3) ?
    C11B C10B C15B C14B . . . . -0.8(3) ?
    C9B C10B C15B C14B . . . . 177.52(18) ?
    C6C C1C C2C C3C . . . . 1.4(3) ?
    C1C C2C C3C C4C . . . . -1.8(3) ?
    C2C C3C C4C C5C . . . . -0.2(3) ?
    C3C C4C C5C N1C . . . . -180.0(2) ?
    C3C C4C C5C C6C . . . . 2.6(3) ?
    C2C C1C C6C C5C . . . . 1.0(3) ?
    C2C C1C C6C C7C . . . . -176.0(2) ?
    N1C C5C C6C C1C . . . . 179.67(18) ?
    C4C C5C C6C C1C . . . . -2.9(3) ?
    N1C C5C C6C C7C . . . . -3.4(3) ?
    C4C C5C C6C C7C . . . . 174.08(18) ?
    C1C C6C C7C O1C . . . . -169.5(2) ?
    C5C C6C C7C O1C . . . . 13.7(3) ?
    C1C C6C C7C C8C . . . . 12.3(3) ?
    C5C C6C C7C C8C . . . . -164.54(18) ?
    O1C C7C C8C C9C . . . . -3.4(3) ?
    C6C C7C C8C C9C . . . . 174.90(19) ?
    C7C C8C C9C C10C . . . . 180.00(18) ?
    C8C C9C C10C C11C . . . . -174.5(2) ?
    C8C C9C C10C C15C . . . . 4.2(3) ?
    C15C C10C C11C C12C . . . . 1.0(3) ?
    C9C C10C C11C C12C . . . . 179.69(18) ?
    C16C O2C C12C C11C . . . . -0.9(3) ?
    C16C O2C C12C C13C . . . . 179.83(17) ?
    C10C C11C C12C O2C . . . . -178.58(17) ?
    C10C C11C C12C C13C . . . . 0.7(3) ?
    C17C O3C C13C C12C . . . . -106.7(2) ?
    C17C O3C C13C C14C . . . . 75.6(2) ?
    O2C C12C C13C O3C . . . . -0.7(3) ?
    C11C C12C C13C O3C . . . . -179.97(17) ?
    O2C C12C C13C C14C . . . . 177.04(16) ?
    C11C C12C C13C C14C . . . . -2.3(3) ?
    C18C O4C C14C C15C . . . . 7.4(3) ?
    C18C O4C C14C C13C . . . . -172.62(16) ?
    O3C C13C C14C O4C . . . . 0.0(3) ?
    C12C C13C C14C O4C . . . . -177.71(16) ?
    O3C C13C C14C C15C . . . . 179.92(17) ?
    C12C C13C C14C C15C . . . . 2.2(3) ?
    O4C C14C C15C C10C . . . . 179.35(17) ?
    C13C C14C C15C C10C . . . . -0.6(3) ?
    C11C C10C C15C C14C . . . . -1.0(3) ?
    C9C C10C C15C C14C . . . . -179.66(18) ?
loop_
    _geom_hbond_atom_site_label_D
    _geom_hbond_atom_site_label_H
    _geom_hbond_atom_site_label_A
    _geom_hbond_site_symmetry_A
    _geom_hbond_distance_DH
    _geom_hbond_distance_HA
    _geom_hbond_distance_DA
    _geom_hbond_angle_DHA
    _geom_hbond_publ_flag
    N1A H19 O1A 1_555 0.92 1.91 2.618(3) 133 y
    N1A H20 N1C 1_455 0.89 2.41 3.262(3) 162 y
    N1B H21 O1B 1_555 0.88 1.96 2.634(3) 132 y
    N1B H22 O4B 4_576 0.87 2.22 3.022(3) 153 y
    N1C H23 O1C 1_555 0.93 1.93 2.633(3) 130 y
    N1C H24 O3A 3_666 0.84 2.19 2.977(2) 156 y
    C15B H15B O1A 1_555 0.95 2.55 3.434(3) 154 y
    C18B H18D O3C 2_645 0.98 2.38 3.212(3) 142 y
    C18B H18F O1A 1_555 0.98 2.53 3.177(3) 123 y
    C2B H8 Cg1 1_555 0.95 2.75 3.342(2) 121 y
    C2C H14 Cg2 4_564 0.95 2.94 3.674(2) 135 y
    C16C H16I Cg4 1_655 0.98 2.80 3.724(2) 157 y
