# Supplementary material for: (E)-1-(2-Amino­phen­yl)-3-(3,4,5-trimeth­oxy­phen­yl)prop-2-en-1-one
Source: Acta Crystallogr Sect E Struct Rep Online. 2011 Aug 27;67(Pt 9):o2485–6. doi: 10.1107/S1600536811033861 (PMC3200924; doi:10.1107/S1600536811033861)
Supplement: Supplementary file 2 [file e-67-o2485-Isup2.hkl]

# 
# h,k,l, Fc-squared, Fo-squared, sigma(Fo-squared) and status flag 
# 
data_I
_shelx_title ' 2am345_0m in P2(1)/c (100K)' 
_shelx_refln_list_code          4 
_shelx_F_calc_maximum      396.73 
_exptl_crystal_F_000      1992.00 
_reflns_d_resolution_high  0.7697 
 
loop_ 
 _symmetry_equiv_pos_as_xyz 
 'x, y, z' 
 '-x, y+1/2, -z+1/2' 
 '-x, -y, -z' 
 'x, -y-1/2, z-1/2' 
 
_cell_length_a    14.8537 
_cell_length_b    20.5009 
_cell_length_c    19.5952 
_cell_angle_alpha  90.000 
_cell_angle_beta  127.043 
_cell_angle_gamma  90.000 
 
_shelx_F_squared_multiplier     1.000 
 
loop_ 
 _refln_index_h 
 _refln_index_k 
 _refln_index_l 
 _refln_F_squared_calc 
 _refln_F_squared_meas 
 _refln_F_squared_sigma 
 _refln_observed_status 
   2   0   0    21196.60    21004.29    307.00 o 
   3   0   0      745.11      679.15     30.16 o 
   4   0   0     5860.97     6040.74     98.51 o 
   5   0   0     5992.48     6408.78    113.48 o 
   6   0   0     5866.56     5612.41    115.62 o 
   7   0   0      105.55       70.07     21.62 o 
   8   0   0      490.18      519.13     67.82 o 
   9   0   0      875.39      852.34     59.06 o 
  10   0   0     1242.55     1256.69     79.57 o 
  11   0   0       77.19      131.31     35.06 o 
  12   0   0       58.09       84.76     32.69 o 
  13   0   0      817.88      923.55     76.15 o 
  14   0   0       30.24       24.64     37.53 o 
  15   0   0      161.75      132.56     56.07 o 
   1   1   0      852.31      758.04     19.32 o 
   2   1   0      943.15      922.28     29.08 o 
   3   1   0     8730.12     8372.96     74.17 o 
   4   1   0      426.63      411.13     19.50 o 
   5   1   0     2065.70     2170.70     45.71 o 
   6   1   0     3131.30     3229.10     61.41 o 
   7   1   0      175.69      217.14     22.41 o 
   8   1   0      550.51      509.58     35.88 o 
   9   1   0      765.49      740.90     37.15 o 
  10   1   0     1071.43     1057.39     46.54 o 
  11   1   0     3466.38     3499.10     83.95 o 
  12   1   0     4000.65     3968.99     88.83 o 
  13   1   0      118.39      134.51     26.38 o 
  14   1   0        1.60      -17.12     18.34 o 
  15   1   0      106.48       88.24     36.62 o 
   0   2   0        8.86       -4.65      2.32 o 
   1   2   0      769.90      657.36      9.19 o 
   2   2   0     3336.86     3337.57     38.41 o 
   3   2   0     2088.57     2123.77     33.33 o 
   4   2   0      126.60      102.55     11.29 o 
   5   2   0       75.72       43.43     10.15 o 
   6   2   0      511.16      601.65     26.64 o 
   7   2   0       61.49       82.21     14.74 o 
   8   2   0     1488.43     1499.68     46.96 o 
   9   2   0      162.37      168.17     23.07 o 
  10   2   0       85.09       66.11     19.24 o 
  11   2   0      459.58      430.90     39.46 o 
  12   2   0      303.79      350.86     37.72 o 
  13   2   0      750.53      876.23     55.58 o 
  14   2   0       57.75       48.83     26.23 o 
  15   2   0        0.18        7.69     24.97 o 
   1   3   0     2056.57     2077.22     13.27 o 
   2   3   0     1038.22      994.08     13.13 o 
   3   3   0     6258.03     6339.54     52.86 o 
   4   3   0      278.21      263.26     15.92 o 
   5   3   0     5044.88     5261.96     66.82 o 
   6   3   0      133.74      146.96     16.64 o 
   7   3   0      209.26      167.97     19.36 o 
   8   3   0     1712.64     1675.65     49.18 o 
   9   3   0      253.35      237.27     26.17 o 
  10   3   0     6458.07     6176.65    104.81 o 
  11   3   0      237.11      274.46     32.76 o 
  12   3   0       32.97       33.60     19.62 o 
  13   3   0       87.06       66.93     26.01 o 
  15   3   0       16.94       50.64     43.62 o 
   0   4   0    17461.31    17611.33     70.93 o 
   1   4   0    10641.90    10643.07     44.47 o 
   2   4   0     3301.59     3083.83     19.59 o 
   3   4   0     1309.69     1334.24     25.20 o 
   4   4   0      849.62     1003.23     20.82 o 
   5   4   0     1099.13     1070.47     23.60 o 
   6   4   0       63.13       42.97     11.28 o 
   7   4   0      473.01      393.61     27.54 o 
   8   4   0      137.34      127.08     18.91 o 
   9   4   0      102.44       98.01     19.21 o 
  10   4   0      570.49      609.06     42.43 o 
  11   4   0     1740.18     1707.36     60.06 o 
  12   4   0        3.15        0.03     15.05 o 
  13   4   0       30.63       74.76     25.21 o 
  15   4   0      118.20      105.29     57.16 o 
   1   5   0      250.79      213.90      8.16 o 
   2   5   0     4123.11     3905.40     32.51 o 
   3   5   0     1973.92     1854.81     22.96 o 
   4   5   0     3958.69     4026.53     32.80 o 
   5   5   0      214.44      213.55     15.03 o 
   6   5   0      918.84     1034.15     25.20 o 
   7   5   0      656.76      696.79     22.21 o 
   8   5   0      417.96      429.05     21.07 o 
   9   5   0      296.42      309.06     29.82 o 
  10   5   0     1108.23     1030.75     46.38 o 
  11   5   0       14.20       17.17     17.67 o 
  12   5   0      155.17       97.12     22.95 o 
  13   5   0      471.62      519.13    144.64 o 
  14   5   0      260.74     1010.11     97.24 o 
  15   5   0      299.80      309.13     80.33 o 
   0   6   0   157396.88   150098.17    859.91 o 
   1   6   0     5933.75     5864.47     34.36 o 
   2   6   0      410.87      434.63      8.30 o 
   3   6   0      722.77      686.88     12.37 o 
   4   6   0    15936.95    16713.72    142.89 o 
   5   6   0      743.01      778.55     17.53 o 
   6   6   0       66.82       84.58     11.14 o 
   7   6   0       56.17       42.28     11.84 o 
   8   6   0       40.16       34.17     11.85 o 
   9   6   0       93.53      105.93     15.44 o 
  10   6   0     1561.40     1557.59     39.29 o 
  11   6   0        0.88       -0.99     14.76 o 
  12   6   0       72.93       77.27     31.91 o 
  13   6   0      247.74      246.30     56.60 o 
  14   6   0      576.34     1414.56    131.45 o 
  15   6   0        2.00       10.21     43.53 o 
   1   7   0    12349.61    11806.51     52.65 o 
   2   7   0     5647.14     5416.54     28.76 o 
   3   7   0     2888.26     2894.88     24.03 o 
   4   7   0     1502.38     1555.99     20.36 o 
   5   7   0     2818.61     2829.40     34.49 o 
   6   7   0      348.70      363.76     15.79 o 
   7   7   0      352.45      351.26     15.89 o 
   8   7   0     1800.09     1726.16     39.77 o 
   9   7   0     1786.91     1764.57     41.40 o 
  10   7   0      927.21      915.08     38.02 o 
  11   7   0        9.75        6.32     22.10 o 
  12   7   0      841.19      880.47     86.86 o 
  13   7   0      307.69      321.29    118.30 o 
  14   7   0     1174.04     1622.66    392.77 o 
   0   8   0    21121.46    20869.41    131.48 o 
   1   8   0     1296.30     1346.47     16.04 o 
   2   8   0     3162.28     3115.30     22.59 o 
   3   8   0      831.07      857.01     15.33 o 
   4   8   0       16.74       12.32      5.79 o 
   5   8   0       74.30       89.51      6.52 o 
   6   8   0      287.91      324.84     16.15 o 
   7   8   0        0.46       16.15      8.64 o 
   8   8   0     1030.65     1077.19     26.89 o 
   9   8   0     2333.26     2376.70     47.18 o 
  10   8   0      383.19      359.63     35.76 o 
  11   8   0       30.59       31.04     29.69 o 
  12   8   0        2.86        0.85     25.77 o 
  13   8   0       83.76      194.74     69.35 o 
   1   9   0     1733.11     1683.73     18.43 o 
   2   9   0       19.53        0.86      4.89 o 
   3   9   0     9779.28    10104.67     56.93 o 
   4   9   0       78.60      100.73     10.44 o 
   5   9   0        6.94        8.95      5.65 o 
   6   9   0      214.35      211.43      9.85 o 
   7   9   0      149.20      159.55     14.76 o 
   8   9   0     1315.74     1311.41     35.58 o 
   9   9   0     1038.71      976.12     37.91 o 
  10   9   0     3380.62     3358.08     74.96 o 
  11   9   0        1.63        6.61     20.10 o 
  12   9   0      232.99      247.39     62.34 o 
  13   9   0      243.90      343.22     78.59 o 
   0  10   0      104.32      119.09     11.26 o 
   1  10   0       76.50       90.78      7.94 o 
   2  10   0     1503.96     1460.46     18.57 o 
   3  10   0     1365.17     1502.81     22.68 o 
   4  10   0     2337.65     2353.81     29.08 o 
   5  10   0      613.54      580.69     18.69 o 
   6  10   0     1680.60     1798.85     35.49 o 
   7  10   0      427.70      462.42     21.32 o 
   8  10   0       91.83       98.55     20.59 o 
   9  10   0     1180.59     1048.79     42.42 o 
  10  10   0       88.79      111.45     26.77 o 
  11  10   0       33.58       61.08     25.62 o 
  12  10   0      167.83      121.66     84.32 o 
  13  10   0       52.10      209.82    199.77 o 
   1  11   0      246.34      239.20     10.99 o 
   2  11   0      771.17      761.25     17.07 o 
   3  11   0     5549.88     5615.59     47.57 o 
   4  11   0     1024.54      916.05     19.22 o 
   5  11   0     3488.12     3327.22     37.48 o 
   6  11   0       59.74       67.07     13.65 o 
   7  11   0       38.26       30.97     13.07 o 
   8  11   0      180.80      225.06     18.44 o 
   9  11   0       32.89       41.23     11.05 o 
  10  11   0       11.04       49.54     25.84 o 
  11  11   0       37.48       11.07     31.54 o 
  12  11   0        2.15       55.29     79.72 o 
  13  11   0      249.93      393.66    151.63 o 
   0  12   0     8263.08     7926.66     67.90 o 
   1  12   0      144.84      138.45     10.25 o 
   2  12   0      397.43      365.46     14.69 o 
   3  12   0        0.04       -4.54      4.50 o 
   4  12   0      816.97      738.77     21.30 o 
   5  12   0      939.06      991.97     23.38 o 
   6  12   0       97.87      143.93     28.55 o 
   7  12   0      148.26      131.52     23.54 o 
   8  12   0        4.28       11.07      9.23 o 
   9  12   0      360.55      355.58     23.94 o 
  10  12   0      879.74      870.80     70.38 o 
  11  12   0      150.13      116.50    112.35 o 
  12  12   0      143.75      396.47    124.84 o 
  13  12   0      871.99     1087.47    137.52 o 
   1  13   0     9656.57     9175.37     61.45 o 
   2  13   0     1768.86     1790.72     30.81 o 
   3  13   0      900.42      886.37     19.19 o 
   4  13   0      642.63      667.85     22.07 o 
   5  13   0      326.49      357.41     22.90 o 
   6  13   0        0.68        6.75     11.92 o 
   7  13   0      117.05      148.19     25.39 o 
   8  13   0      326.55      305.29     33.47 o 
   9  13   0      527.18      527.07     42.70 o 
  10  13   0     1566.81     1606.57     53.81 o 
  11  13   0      232.71      234.56     89.03 o 
  12  13   0       16.10       95.06     79.31 o 
   0  14   0      183.43      211.56     21.10 o 
   1  14   0       12.52       31.09     10.00 o 
   2  14   0       37.55       30.24     10.22 o 
   3  14   0      482.57      529.20     17.60 o 
   4  14   0      392.89      408.84     25.59 o 
   5  14   0      329.20      289.48     25.95 o 
   6  14   0      183.17      156.87     25.66 o 
   7  14   0      395.55      416.86     35.89 o 
   8  14   0       10.79       20.49     24.56 o 
   9  14   0       59.17       52.80     31.13 o 
  10  14   0        2.93       -0.36     33.91 o 
  11  14   0      187.22      156.00     47.52 o 
  12  14   0      126.35      423.39    119.30 o 
  13  14   0       85.70      872.43    111.89 o 
   1  15   0      398.58      387.20     19.41 o 
   2  15   0      749.91      765.70     26.95 o 
   3  15   0      178.26      167.06     22.88 o 
   4  15   0        0.84       11.87     15.10 o 
   5  15   0       55.36       55.16     18.74 o 
   6  15   0        0.95      -14.66     17.38 o 
   7  15   0        0.01       21.24     19.69 o 
   8  15   0       14.10        8.14     27.48 o 
   9  15   0       92.52      145.58     44.41 o 
  10  15   0     1658.78     1479.68     93.83 o 
  11  15   0     1162.07     1139.15    131.58 o 
  12  15   0      259.47      579.09    148.05 o 
   0  16   0     2292.50     2148.43     61.10 o 
   1  16   0      124.10      109.73     14.75 o 
   2  16   0        0.04      -10.67     12.45 o 
   3  16   0      262.39      277.82     27.76 o 
   4  16   0      111.95      103.84     21.13 o 
   5  16   0      175.92      186.07     24.42 o 
   6  16   0      224.96      242.27     30.70 o 
   7  16   0      100.53       56.13     24.31 o 
   8  16   0       27.70      -12.36     27.51 o 
   9  16   0        7.21       36.68     30.93 o 
  10  16   0       37.13       40.70     47.66 o 
  11  16   0      662.91     1160.83    216.69 o 
  12  16   0      269.87      408.87    188.01 o 
   1  17   0      544.73      620.70     36.30 o 
   2  17   0     1307.23     1234.60     51.06 o 
   3  17   0      961.12      883.00     39.62 o 
   4  17   0      518.85      519.29     34.66 o 
   5  17   0      559.44      476.99     38.58 o 
   6  17   0     1033.51      931.87     48.26 o 
   7  17   0        5.04       -0.62     35.54 o 
   8  17   0        8.05       17.61     48.93 o 
   9  17   0        9.28       14.04     28.68 o 
  10  17   0       69.20      102.03    112.20 o 
  11  17   0      107.83      227.63    191.74 o 
   0  18   0    12626.33    11390.55    481.33 o 
   1  18   0      241.63      198.23     34.24 o 
   2  18   0      211.45      262.37     29.38 o 
   3  18   0        5.87       28.70     18.07 o 
   4  18   0        1.20       17.15     18.30 o 
   5  18   0      534.83      638.10     45.28 o 
   6  18   0       88.67       68.08     28.96 o 
   7  18   0      226.61      191.99     50.13 o 
   8  18   0      167.36      242.76     53.15 o 
   9  18   0        0.28       69.39     39.41 o 
  10  18   0      970.43      957.05    429.25 o 
  11  18   0      163.04      332.13    134.98 o 
   1  19   0      510.19      399.51    102.72 o 
   2  19   0      302.35      329.48     63.70 o 
   3  19   0      206.12      229.56     30.21 o 
   4  19   0      306.64      235.33     31.11 o 
   5  19   0      177.52      163.74     28.45 o 
   6  19   0      143.90      187.49     48.40 o 
   7  19   0        8.02       32.42     32.16 o 
   8  19   0      471.18      587.14    111.80 o 
   9  19   0      326.17      421.29    132.47 o 
  10  19   0      970.27     1288.81    115.18 o 
   0  20   0     4406.19     4698.62    341.60 o 
   1  20   0        0.10        0.76     68.78 o 
   2  20   0     1479.10     1403.49     94.85 o 
   3  20   0      211.87      228.78     34.78 o 
   4  20   0      288.70      283.56     39.67 o 
   5  20   0        4.16        2.52     22.26 o 
   6  20   0      168.80      170.33     60.06 o 
   7  20   0      342.33      394.06     73.47 o 
   8  20   0        4.44       51.40     46.75 o 
   9  20   0        0.67       79.71    139.61 o 
  10  20   0      569.63      782.12    351.30 o 
   1  21   0       71.28       94.14     81.49 o 
   2  21   0      340.45      363.34    105.73 o 
   3  21   0      379.58      314.79     54.80 o 
   4  21   0        2.93       35.46     24.88 o 
   5  21   0       81.67      101.22     36.24 o 
   6  21   0      176.19      124.81     79.40 o 
   7  21   0       82.25      150.51     53.66 o 
   8  21   0       48.19      116.28     76.30 o 
   9  21   0       13.70      137.61    186.47 o 
   0  22   0      718.97      961.88    204.09 o 
   1  22   0        8.34       29.32     74.51 o 
   2  22   0      133.19      168.81     87.41 o 
   3  22   0      111.05      147.05     82.75 o 
   4  22   0        1.93        3.50     66.98 o 
   5  22   0       13.05       77.49     34.52 o 
   6  22   0       39.27      124.02     71.80 o 
   7  22   0      138.55      241.05     91.83 o 
   8  22   0       93.94      144.75    100.58 o 
   1  23   0       15.72      104.38     82.34 o 
   2  23   0       49.38       95.99     77.47 o 
   3  23   0       18.02      128.74     79.54 o 
   4  23   0       30.72      123.92     72.20 o 
   5  23   0      200.82      434.90    115.77 o 
   6  23   0       48.72       80.18     56.09 o 
   7  23   0       25.84      125.43     96.27 o 
   0  24   0      957.72      813.88    199.06 o 
   1  24   0       67.68      323.78    100.55 o 
   2  24   0       33.43       62.89     67.35 o 
   3  24   0      322.61      459.31    108.55 o 
   4  24   0       35.30      135.46     85.43 o 
   5  24   0       46.42      236.51    100.33 o 
   6  24   0        0.80      300.41    194.13 o 
   1  25   0      466.95      556.97    123.47 o 
   2  25   0       93.20      212.95     88.15 o 
   3  25   0       14.37      160.58     77.98 o 
   4  25   0       56.08      153.49     88.16 o 
   5  25   0       95.13      298.38    153.51 o 
   0  26   0       27.99      210.30    125.02 o 
   1  26   0      234.33      234.58     92.41 o 
   2  26   0      170.24      407.15    104.37 o 
   3  26   0      257.82      422.94    105.96 o 
 -15   1   1      198.10      241.09     47.52 o 
 -14   1   1       21.63       -3.42     22.99 o 
 -13   1   1      726.92      789.19     51.16 o 
 -12   1   1     1017.79     1038.33     50.04 o 
 -11   1   1     1752.18     1588.20     57.22 o 
 -10   1   1      237.34      179.66     25.06 o 
  -9   1   1     1313.87     1101.35     42.19 o 
  -8   1   1      568.67      667.41     40.82 o 
  -7   1   1      540.55      549.41     28.18 o 
  -6   1   1       52.90       70.96     12.49 o 
  -5   1   1     4557.01     4314.87     61.61 o 
  -4   1   1     4425.53     4577.56     56.55 o 
  -3   1   1      421.29      446.92     18.15 o 
  -2   1   1    27036.67    26982.50    214.45 o 
  -1   1   1      354.39      309.23      6.05 o 
   0   1   1      800.92      733.74     46.50 o 
   1   1   1      449.74      418.59     10.99 o 
   2   1   1     3135.17     3357.14     49.21 o 
   3   1   1      119.52      119.54     12.37 o 
   4   1   1      691.67      640.53     24.65 o 
   5   1   1     1786.01     2054.72     46.94 o 
   6   1   1      621.96      777.17     32.71 o 
   7   1   1      107.23       60.07     14.67 o 
   8   1   1        2.91        1.34      9.96 o 
   9   1   1      197.74      206.83     25.94 o 
  10   1   1       10.28       -6.31     13.33 o 
  11   1   1      864.89      903.41     55.93 o 
  12   1   1      573.83      671.83     48.78 o 
  13   1   1       11.48       51.95     23.15 o 
  14   1   1      771.42      753.98     79.48 o 
 -15   2   1      172.93      266.63     49.11 o 
 -14   2   1      262.92      242.60     39.70 o 
 -13   2   1        4.77        0.65     19.17 o 
 -12   2   1     1429.98     1466.29     57.48 o 
 -11   2   1       22.21       20.97     16.43 o 
 -10   2   1     1885.69     1840.18     57.16 o 
  -9   2   1      165.12      195.20     22.97 o 
  -8   2   1      252.59      252.28     23.71 o 
  -7   2   1     2482.08     2834.66     55.96 o 
  -6   2   1       26.77       33.49     10.33 o 
  -5   2   1        0.21       -3.80      6.56 o 
  -4   2   1      122.36      133.08     12.47 o 
  -3   2   1     4941.10     4711.92     70.60 o 
  -2   2   1     3348.08     3638.89     21.29 o 
  -1   2   1     1051.25      951.16      8.46 o 
   0   2   1      227.38      222.14      4.73 o 
   1   2   1     2104.42     2164.74     16.96 o 
   2   2   1     5951.42     5693.54     67.53 o 
   3   2   1     9113.50     9019.56     77.85 o 
   4   2   1        4.32        4.06      7.18 o 
   5   2   1     1063.60      972.48     31.80 o 
   6   2   1      808.51      711.96     30.24 o 
   7   2   1       50.08       53.33     13.78 o 
   8   2   1     1302.46     1326.17     45.90 o 
   9   2   1      418.84      337.91     31.99 o 
  10   2   1       37.24       45.47     17.97 o 
  11   2   1      220.57      200.50     28.32 o 
  12   2   1     1240.93     1239.22     56.95 o 
  13   2   1      953.50     1255.90     55.92 o 
  14   2   1      797.02      990.43     77.62 o 
 -15   3   1       54.34       35.74     46.98 o 
 -14   3   1      165.93      165.17     38.12 o 
 -13   3   1       13.42       14.52     23.50 o 
 -12   3   1      437.09      438.28     39.46 o 
 -11   3   1      717.40      749.60     47.88 o 
 -10   3   1      227.09      260.91     29.05 o 
  -9   3   1      380.71      377.73     30.71 o 
  -8   3   1      563.34      519.29     30.85 o 
  -7   3   1       44.06       13.44      9.86 o 
  -6   3   1        0.38        2.57      7.37 o 
  -5   3   1       19.19       15.56      8.51 o 
  -4   3   1      184.45      172.77     10.63 o 
  -3   3   1      300.15      282.70     21.72 o 
  -2   3   1      529.97      446.58      8.66 o 
  -1   3   1    17490.39    16808.37     75.38 o 
   0   3   1        1.10       -2.77      3.10 o 
   1   3   1     1245.35     1172.59      9.63 o 
   2   3   1     8491.78     8025.17     62.65 o 
   3   3   1     3943.86     3784.46     47.71 o 
   4   3   1     1414.13     1348.24     32.47 o 
   5   3   1      370.89      419.38     26.13 o 
   6   3   1      860.74      950.90     33.62 o 
   7   3   1     1048.40     1117.60     39.47 o 
   8   3   1      173.04      166.08     22.16 o 
   9   3   1      458.17      502.58     38.23 o 
  10   3   1       92.85      101.65     21.81 o 
  11   3   1      165.11      207.55     29.93 o 
  12   3   1       37.81       25.85     17.60 o 
  13   3   1      624.00      581.02     64.76 o 
 -15   4   1       29.36       19.44     41.25 o 
 -14   4   1      471.37     1067.21    111.48 o 
 -13   4   1      184.89      150.19     32.32 o 
 -12   4   1       93.53       71.88     22.30 o 
 -11   4   1       25.16       38.38     17.95 o 
 -10   4   1     3746.21     3691.47     78.92 o 
  -9   4   1     1252.59     1274.46     45.41 o 
  -8   4   1      129.27      152.54     19.53 o 
  -7   4   1      197.30      201.30     19.54 o 
  -6   4   1      442.39      496.11     17.61 o 
  -5   4   1      303.55      332.83     17.82 o 
  -4   4   1     5768.32     5572.11     51.70 o 
  -3   4   1        1.33       -0.76      6.89 o 
  -2   4   1      904.45     1002.87     16.02 o 
  -1   4   1     1558.30     1659.08     13.41 o 
   0   4   1    35246.34    35407.19    102.57 o 
   1   4   1   108668.66   103536.73    352.99 o 
   2   4   1     1215.51     1308.74     17.74 o 
   3   4   1     3518.85     3563.54     39.84 o 
   4   4   1     1528.84     1895.81     24.29 o 
   5   4   1     1257.01     1324.61     35.89 o 
   6   4   1      165.78      191.61     19.49 o 
   7   4   1      755.55      767.24     38.11 o 
   8   4   1       95.06      111.36     19.38 o 
   9   4   1       10.62        1.40     13.36 o 
  10   4   1     4250.54     4130.86     88.82 o 
  11   4   1       36.90       10.77     17.04 o 
  12   4   1      224.60      256.57     34.91 o 
  13   4   1      507.69      553.21    120.82 o 
  14   4   1      537.66     1535.80    130.54 o 
 -15   5   1       73.96       78.87     49.36 o 
 -13   5   1        0.74      -20.06     22.70 o 
 -12   5   1       43.63       41.57     19.32 o 
 -11   5   1      250.34      310.94     22.20 o 
 -10   5   1       26.13       24.45     12.54 o 
  -9   5   1     1273.58     1288.00     35.97 o 
  -8   5   1      582.97      552.23     22.97 o 
  -7   5   1        1.29        1.63      7.92 o 
  -6   5   1     1612.54     1884.61     34.91 o 
  -5   5   1     3683.09     3957.67     48.08 o 
  -4   5   1     4289.32     4368.36     40.08 o 
  -3   5   1     5359.16     5061.68     30.67 o 
  -2   5   1     1259.20     1065.73     11.71 o 
  -1   5   1     9391.05     9368.26     36.31 o 
   0   5   1    58325.40    57431.45    270.99 o 
   1   5   1       88.99      114.68      6.53 o 
   2   5   1      292.03      247.62      9.34 o 
   3   5   1        1.57        5.41      6.24 o 
   4   5   1     7931.18     8130.47     60.43 o 
   5   5   1       72.46       76.97      9.08 o 
   6   5   1       95.52       97.03     10.10 o 
   7   5   1     1728.98     1792.28     32.71 o 
   8   5   1      725.91      703.76     36.90 o 
   9   5   1        0.54       -2.58     10.22 o 
  10   5   1      246.98      226.50     22.16 o 
  11   5   1      659.70      732.57     46.63 o 
  12   5   1      259.29      293.20     45.17 o 
  13   5   1        0.91       80.21    102.87 o 
  14   5   1       39.12       26.73     41.61 o 
 -15   6   1        2.52       -4.19     35.65 o 
 -14   6   1        0.99       -6.50     30.30 o 
 -13   6   1       42.78       60.03     33.15 o 
 -12   6   1       24.33      -10.41     30.39 o 
 -11   6   1      676.66      699.16     47.76 o 
 -10   6   1      207.40      217.77     21.87 o 
  -9   6   1     2224.88     2130.63     46.10 o 
  -8   6   1      645.75      599.85     26.61 o 
  -7   6   1      399.97      452.87     22.57 o 
  -6   6   1     4219.47     4465.02     43.23 o 
  -5   6   1     2342.88     2358.32     32.67 o 
  -4   6   1     6634.36     6994.48     42.11 o 
  -3   6   1     4507.39     4429.84     26.84 o 
  -2   6   1      133.69      108.28      6.55 o 
  -1   6   1     5574.66     5579.05     27.83 o 
   0   6   1    19862.73    20011.37     82.94 o 
   1   6   1     1870.03     1662.91     16.40 o 
   2   6   1     1019.12     1094.11     15.47 o 
   3   6   1      157.13      138.88      7.34 o 
   4   6   1       28.52       33.51      9.23 o 
   5   6   1     1395.24     1459.49     27.89 o 
   6   6   1     2676.34     2778.44     39.42 o 
   7   6   1      120.88      111.18     12.11 o 
   8   6   1       85.34       66.67     11.90 o 
   9   6   1       48.56       62.68     12.28 o 
  10   6   1     1162.63     1179.17     39.13 o 
  11   6   1       42.83       29.65     25.92 o 
  12   6   1      576.38      615.78     62.98 o 
  13   6   1       53.71      138.52     62.59 o 
 -15   7   1       18.25        9.41     39.07 o 
 -13   7   1       12.96       27.26     51.29 o 
 -12   7   1      771.69      759.08     87.51 o 
 -11   7   1     1593.91     1489.04     81.43 o 
 -10   7   1       23.29       12.52     16.35 o 
  -9   7   1      862.80      861.12     33.15 o 
  -8   7   1       75.39       92.95     15.05 o 
  -7   7   1      369.52      380.70     18.49 o 
  -6   7   1      599.95      622.83     19.83 o 
  -5   7   1     1471.79     1491.97     21.34 o 
  -4   7   1     3071.49     3290.35     29.71 o 
  -3   7   1      415.16      377.74     11.58 o 
  -2   7   1     2489.16     2501.39     20.04 o 
  -1   7   1     4301.11     4213.82     25.57 o 
   0   7   1    25750.61    26233.27     83.45 o 
   1   7   1     1615.99     1482.41     16.87 o 
   2   7   1      117.59       95.53      8.03 o 
   3   7   1      322.59      268.59      9.77 o 
   4   7   1      141.20      117.69     12.73 o 
   5   7   1      280.25      278.68     13.29 o 
   6   7   1      643.44      692.11     20.73 o 
   7   7   1      223.61      251.27     17.81 o 
   8   7   1       53.29       40.33     11.30 o 
   9   7   1      621.33      598.79     25.64 o 
  10   7   1      791.86      732.60     61.64 o 
  11   7   1       64.56       46.74     29.37 o 
  12   7   1       48.65       65.85     37.83 o 
  13   7   1      324.54      333.47    174.57 o 
 -15   8   1       15.32       24.01     37.82 o 
 -14   8   1       83.86      601.74     80.14 o 
 -13   8   1        0.30        4.38     59.57 o 
 -12   8   1      309.49      342.16     63.20 o 
 -11   8   1      259.40      254.04     33.86 o 
 -10   8   1     2375.12     2235.95     47.40 o 
  -9   8   1      285.25      292.44     19.05 o 
  -8   8   1      285.69      259.29     17.40 o 
  -7   8   1      153.09      129.20     13.02 o 
  -6   8   1     1108.32     1092.56     26.70 o 
  -5   8   1        1.59       10.94      5.81 o 
  -4   8   1      733.26      688.26     17.93 o 
  -3   8   1     2992.24     3529.02     31.52 o 
  -2   8   1      501.62      488.73     11.12 o 
  -1   8   1      877.64      850.08     13.61 o 
   0   8   1      713.93      673.24     12.47 o 
   1   8   1     1209.41     1126.36     16.28 o 
   2   8   1      103.29       93.78      7.80 o 
   3   8   1      154.42      161.13     11.54 o 
   4   8   1      120.61      128.59      8.03 o 
   5   8   1        6.72        7.17      6.16 o 
   6   8   1      394.95      429.39     18.05 o 
   7   8   1     1477.21     1606.72     30.37 o 
   8   8   1      568.25      579.69     33.60 o 
   9   8   1      288.96      272.11     31.62 o 
  10   8   1       11.32       26.49     29.09 o 
  11   8   1      162.25      207.19     49.37 o 
  12   8   1      296.25      268.22     78.56 o 
  13   8   1        5.07       15.88     39.03 o 
 -13   9   1        4.00        9.61     28.45 o 
 -12   9   1        0.74       -7.67     21.33 o 
 -11   9   1       50.59       49.25     23.97 o 
 -10   9   1       82.76       66.99     19.17 o 
  -9   9   1     2439.48     2434.01     55.22 o 
  -8   9   1       53.71       37.84     11.15 o 
  -7   9   1       84.60       93.38      7.74 o 
  -6   9   1      226.08      221.07     10.78 o 
  -5   9   1       44.01       61.87      6.47 o 
  -4   9   1      269.43      308.34     11.79 o 
  -3   9   1      984.59      888.34     13.33 o 
  -2   9   1      216.65      231.81      9.45 o 
  -1   9   1     3263.96     3305.28     25.28 o 
   0   9   1     4827.32     4593.51     28.00 o 
   1   9   1     3106.52     3109.34     26.90 o 
   2   9   1       30.03       32.01      4.75 o 
   3   9   1     2682.04     2873.95     30.17 o 
   4   9   1     3479.93     3364.92     36.73 o 
   5   9   1       13.13        2.22      8.19 o 
   6   9   1      630.16      641.92     21.02 o 
   7   9   1       41.15       14.57     12.00 o 
   8   9   1      141.17      151.42     21.95 o 
   9   9   1      203.34      169.99     23.94 o 
  10   9   1       65.69       51.89     20.92 o 
  11   9   1      234.40      289.04     53.69 o 
  12   9   1      238.17      246.44     59.26 o 
  13   9   1        0.29       18.20     55.03 o 
 -14  10   1        5.76      125.54    155.87 o 
 -13  10   1       10.31       47.97     82.39 o 
 -12  10   1        1.46        1.75     23.73 o 
 -11  10   1       64.06       57.60     26.29 o 
 -10  10   1      531.78      546.25     53.61 o 
  -9  10   1      465.97      436.34     32.39 o 
  -8  10   1      237.90      199.87     15.55 o 
  -7  10   1      436.14      439.64     16.50 o 
  -6  10   1       81.43      104.52      9.23 o 
  -5  10   1      110.12      177.16     12.31 o 
  -4  10   1      199.04      150.23     11.15 o 
  -3  10   1     4987.80     5352.80     36.34 o 
  -2  10   1       81.68       79.65      7.00 o 
  -1  10   1       80.11       75.60      7.65 o 
   0  10   1        6.63        9.51      5.49 o 
   1  10   1      681.45      686.45     16.05 o 
   2  10   1       85.90       82.76      6.51 o 
   3  10   1      306.96      271.83     12.80 o 
   4  10   1     5840.25     6003.66     57.61 o 
   5  10   1       13.63        7.08      9.85 o 
   6  10   1      451.77      451.19     17.40 o 
   7  10   1       11.02       12.91      7.78 o 
   8  10   1       45.68       45.35     17.62 o 
   9  10   1       10.78       -1.78     14.26 o 
  10  10   1      159.41      133.52     59.04 o 
  11  10   1        2.94      -41.64     20.82 o 
  12  10   1       48.67       40.17    112.10 o 
  13  10   1      173.37      585.21    123.96 o 
 -13  11   1       34.16      109.72     65.84 o 
 -12  11   1        0.82       12.97     28.61 o 
 -11  11   1      123.17      151.83     33.18 o 
 -10  11   1     1223.78     1197.69     33.39 o 
  -9  11   1     1275.68     1364.32     33.66 o 
  -8  11   1      145.01      136.41     16.11 o 
  -7  11   1        4.40       -4.25      8.93 o 
  -6  11   1      575.82      644.66     16.40 o 
  -5  11   1     2345.98     2309.73     31.13 o 
  -4  11   1     1885.99     1915.77     28.96 o 
  -3  11   1     1794.22     1689.21     21.48 o 
  -2  11   1      428.05      415.94     13.70 o 
  -1  11   1      580.68      590.92     14.02 o 
   0  11   1    23252.46    22646.50     79.27 o 
   1  11   1       47.15       83.66      9.35 o 
   2  11   1       76.13       55.15      7.08 o 
   3  11   1       44.98       52.16      9.80 o 
   4  11   1     4787.11     4514.58     41.83 o 
   5  11   1        0.20       12.96      9.05 o 
   6  11   1     1435.71     1445.52     47.08 o 
   7  11   1       25.21       37.48     11.84 o 
   8  11   1      290.93      258.75     24.54 o 
   9  11   1        7.48       14.48     22.44 o 
  10  11   1      209.87      167.97     32.53 o 
  11  11   1      315.55      328.96     58.92 o 
  12  11   1       32.27       60.19     66.92 o 
  13  11   1        1.74      714.07    103.20 o 
 -14  12   1     1281.77     2648.40    205.09 o 
 -13  12   1       40.35      121.26     74.79 o 
 -12  12   1       95.56      104.91     43.33 o 
 -11  12   1       76.05       85.10     16.05 o 
 -10  12   1     1518.21     1487.55     50.51 o 
  -9  12   1      160.29      120.92     16.29 o 
  -8  12   1      110.75       83.18     14.61 o 
  -7  12   1      449.10      434.74     40.65 o 
  -6  12   1        8.86        4.55     10.40 o 
  -5  12   1     1615.11     1731.58     31.59 o 
  -4  12   1      876.41      893.66     22.91 o 
  -3  12   1      407.25      449.30     16.20 o 
  -2  12   1      170.54      224.14     11.60 o 
  -1  12   1     2745.91     2745.31     27.72 o 
   0  12   1     3574.07     3543.63     33.17 o 
   1  12   1     1817.68     1885.89     27.79 o 
   2  12   1      738.74      708.06     17.92 o 
   3  12   1      543.92      575.96     20.00 o 
   4  12   1      327.99      353.24     20.49 o 
   5  12   1       12.57       15.36     12.01 o 
   6  12   1       21.37       14.57     20.99 o 
   7  12   1     1167.96     1090.99     44.91 o 
   8  12   1      711.10      628.61     35.87 o 
   9  12   1      225.12      240.51     28.12 o 
  10  12   1      539.83      469.20     66.49 o 
  11  12   1       60.21      100.74     43.43 o 
  12  12   1       12.40       37.76     59.94 o 
  13  12   1      721.12     1425.93    160.52 o 
 -13  13   1      486.64      779.07    159.28 o 
 -12  13   1        0.05       76.62    111.81 o 
 -11  13   1      271.33      267.93     29.22 o 
 -10  13   1        0.31        3.07     14.59 o 
  -9  13   1       29.13       15.93     12.67 o 
  -8  13   1     1089.24     1010.04     45.65 o 
  -7  13   1        3.06        1.18     18.19 o 
  -6  13   1       28.60       46.09     18.16 o 
  -5  13   1       96.75       83.01     13.74 o 
  -4  13   1     1998.70     1994.06     33.15 o 
  -3  13   1      315.01      337.31     18.37 o 
  -2  13   1       38.85       57.65      9.16 o 
  -1  13   1     2275.73     2136.13     26.78 o 
   0  13   1     5599.22     5381.57     46.39 o 
   1  13   1     1196.98     1215.32     23.09 o 
   2  13   1      360.16      329.66     15.55 o 
   3  13   1        0.24        0.05      9.09 o 
   4  13   1        2.47       19.87     11.02 o 
   5  13   1      446.11      436.61     24.01 o 
   6  13   1        2.69       -3.78     15.05 o 
   7  13   1        0.91      -22.07     16.21 o 
   8  13   1     1089.33     1001.61     53.96 o 
   9  13   1       45.86       67.58     32.37 o 
  10  13   1      361.27      351.21     38.66 o 
  11  13   1       25.93       28.61     65.41 o 
  12  13   1      358.56      721.20    151.00 o 
 -13  14   1      412.05      656.31    170.87 o 
 -12  14   1        0.21       64.85     92.45 o 
 -11  14   1      637.31      584.92    110.94 o 
 -10  14   1      974.21     1118.00    105.94 o 
  -9  14   1        0.66       25.91     30.31 o 
  -8  14   1       56.46       54.46     20.79 o 
  -7  14   1      465.64      391.73     34.33 o 
  -6  14   1     1433.32     1360.73     50.25 o 
  -5  14   1       49.46       53.20     18.16 o 
  -4  14   1      536.58      572.94     24.78 o 
  -3  14   1      542.18      546.39     19.02 o 
  -2  14   1       15.53        2.40      8.90 o 
  -1  14   1     1314.09     1281.87     22.85 o 
   0  14   1       32.09       45.27     11.99 o 
   1  14   1        4.00        5.44      9.84 o 
   2  14   1      852.51      829.81     21.79 o 
   3  14   1      371.33      401.12     21.76 o 
   4  14   1     1088.27     1076.11     34.72 o 
   5  14   1        3.74       -7.87     14.90 o 
   6  14   1     1154.23     1151.51     48.84 o 
   7  14   1      363.29      352.63     34.62 o 
   8  14   1        1.67      -21.73     23.32 o 
   9  14   1      822.23      797.49     82.29 o 
  10  14   1       12.86       13.93     29.36 o 
  11  14   1      362.14      481.59    148.58 o 
  12  14   1      180.95      274.83    133.86 o 
 -12  15   1       40.72       87.28    153.09 o 
 -11  15   1      230.54      298.25     62.81 o 
 -10  15   1      492.14      401.44    142.29 o 
  -9  15   1        0.19        3.37     26.16 o 
  -8  15   1        4.82        8.08     20.72 o 
  -7  15   1        0.68       -3.12     17.38 o 
  -6  15   1        1.46       -2.52     22.23 o 
  -5  15   1     2515.53     2436.49     55.88 o 
  -4  15   1      180.65      184.88     23.72 o 
  -3  15   1      749.06      758.63     29.37 o 
  -2  15   1       40.87       43.85     11.66 o 
  -1  15   1       41.98       36.85      9.96 o 
   0  15   1        4.53        9.24     12.59 o 
   1  15   1       10.10       13.66     10.08 o 
   2  15   1      355.35      361.32     23.29 o 
   3  15   1      633.82      690.24     34.94 o 
   4  15   1      174.94      197.03     24.77 o 
   5  15   1       33.84       -2.49     17.58 o 
   6  15   1      555.73      523.09     39.81 o 
   7  15   1      985.70      872.43     50.83 o 
   8  15   1       35.45        9.75     31.29 o 
   9  15   1        9.28        6.60     31.31 o 
  10  15   1      991.87     1032.86    188.02 o 
  11  15   1      257.42      397.04     72.51 o 
  12  15   1      509.07      822.02    260.13 o 
 -12  16   1        9.80      114.02     43.02 o 
 -11  16   1       48.27      144.73    144.06 o 
 -10  16   1      929.40     1180.44    115.16 o 
  -9  16   1        0.67       -8.89     30.55 o 
  -8  16   1       31.60        5.73     25.64 o 
  -7  16   1      254.83      177.78     28.17 o 
  -6  16   1        0.32       -6.36     17.35 o 
  -5  16   1      999.31      925.14     39.02 o 
  -4  16   1        1.08       -3.03     17.42 o 
  -3  16   1        1.98       -7.36     12.87 o 
  -2  16   1      258.02      203.65     19.58 o 
  -1  16   1     3604.70     3305.63     41.93 o 
   0  16   1       39.38        6.66     15.30 o 
   1  16   1     2968.85     2995.88     56.17 o 
   2  16   1      818.12      732.34     36.14 o 
   3  16   1        1.28        8.99     15.67 o 
   4  16   1      451.49      521.46     34.12 o 
   5  16   1       10.98       17.11     19.26 o 
   6  16   1      291.25      296.25     37.04 o 
   7  16   1      223.53      281.63     53.68 o 
   8  16   1       38.80       70.33     31.80 o 
   9  16   1       72.88       80.80     60.04 o 
  10  16   1      341.10      386.27    112.68 o 
  11  16   1       61.17      141.09    124.06 o 
 -12  17   1      107.96      307.24    174.89 o 
 -11  17   1       95.71      218.99    232.69 o 
 -10  17   1     1045.85     1331.44    102.43 o 
  -9  17   1      928.62      957.39     93.27 o 
  -8  17   1      262.23      257.92     50.87 o 
  -7  17   1        0.01        6.57     21.73 o 
  -6  17   1     1085.03     1003.88     48.20 o 
  -5  17   1       60.40       26.42     18.30 o 
  -4  17   1      155.23      144.46     22.78 o 
  -3  17   1      225.87      208.86     27.40 o 
  -2  17   1      182.68      136.18     21.48 o 
  -1  17   1      484.10      481.70     35.48 o 
   0  17   1      486.86      408.84     44.32 o 
   1  17   1        3.75        8.45     22.19 o 
   2  17   1      984.20      974.09     46.55 o 
   3  17   1       49.96       45.89     22.97 o 
   4  17   1     1219.84     1097.12     43.04 o 
   5  17   1      477.65      430.69     37.77 o 
   6  17   1      375.29      361.90     43.88 o 
   7  17   1      925.80      957.35     89.04 o 
   8  17   1        6.24       -2.53     29.20 o 
   9  17   1       46.27       64.26     91.70 o 
  10  17   1      485.61      528.24     93.36 o 
  11  17   1       66.59      225.62    244.80 o 
 -11  18   1       35.15       55.83    139.05 o 
 -10  18   1        0.79        3.74    105.32 o 
  -9  18   1       38.49       22.00     66.46 o 
  -8  18   1        0.51        9.88     57.55 o 
  -7  18   1       19.98       37.97     32.67 o 
  -6  18   1      754.09      752.24     51.26 o 
  -5  18   1       99.87       63.09     21.70 o 
  -4  18   1      599.07      564.94     41.25 o 
  -3  18   1       82.38      120.71     23.08 o 
  -2  18   1      419.03      371.44     30.94 o 
  -1  18   1     2679.19     2530.87     74.82 o 
   0  18   1      854.52      804.90     53.93 o 
   1  18   1      494.42      519.53     46.68 o 
   2  18   1      432.40      449.67     36.70 o 
   3  18   1       40.19       37.87     21.22 o 
   4  18   1       77.45       53.05     31.50 o 
   5  18   1       76.62       64.66     23.32 o 
   6  18   1      133.27      129.29     43.59 o 
   7  18   1       14.00       -0.22     28.15 o 
   8  18   1       16.64       43.43     46.72 o 
   9  18   1      123.65      150.23     92.04 o 
  10  18   1      425.54      438.37    152.04 o 
 -11  19   1       89.57      603.23    132.96 o 
 -10  19   1      114.31      211.00    185.71 o 
  -9  19   1       23.67       31.76    121.61 o 
  -8  19   1       22.01       76.94     50.98 o 
  -7  19   1       48.76       89.31     37.02 o 
  -6  19   1      133.24       75.57     34.03 o 
  -5  19   1       72.85       84.37     23.24 o 
  -4  19   1       32.62       57.02     23.82 o 
  -3  19   1      126.41      150.79     29.28 o 
  -2  19   1     1224.72     1059.06     73.05 o 
  -1  19   1     3502.25     3541.87    204.20 o 
   0  19   1      735.73      642.80    120.42 o 
   1  19   1        0.54       23.13     34.18 o 
   2  19   1       45.64       67.17     39.66 o 
   3  19   1      842.79      751.21     47.97 o 
   4  19   1      198.91      226.49     31.01 o 
   5  19   1      238.55      215.51     37.49 o 
   6  19   1       28.06       19.79     56.72 o 
   7  19   1       54.14       58.27     42.61 o 
   8  19   1       46.64       94.74     45.54 o 
   9  19   1       79.07       38.34    136.81 o 
  10  19   1       20.96      121.65    154.88 o 
 -10  20   1      797.87      930.37    260.25 o 
  -9  20   1       91.96      125.22    110.61 o 
  -8  20   1        0.13       47.13     61.41 o 
  -7  20   1       51.02       39.96     52.54 o 
  -6  20   1        1.06       50.66     24.31 o 
  -5  20   1       99.24      134.03     32.05 o 
  -4  20   1      282.92      250.97     36.19 o 
  -3  20   1       94.86      128.41     41.40 o 
  -2  20   1     1110.98     1102.89    145.21 o 
  -1  20   1     5466.45     4816.06    237.58 o 
   0  20   1     1823.61     1871.07    173.85 o 
   1  20   1      114.48      130.49     83.82 o 
   2  20   1      361.68      431.62     58.52 o 
   3  20   1      721.32      766.74     57.93 o 
   4  20   1      296.32      279.22     40.40 o 
   5  20   1        5.99       36.30     24.90 o 
   6  20   1       15.20       -0.76     34.61 o 
   7  20   1        4.09       56.05     35.95 o 
   8  20   1        1.35       47.33     80.26 o 
   9  20   1       12.13       79.68    128.91 o 
  -9  21   1       39.64      364.54    108.93 o 
  -8  21   1       70.75      152.88    129.49 o 
  -7  21   1       50.97       66.01     38.79 o 
  -6  21   1       36.14       49.15     39.36 o 
  -5  21   1        3.43       15.66     28.30 o 
  -4  21   1      437.51      460.90     60.08 o 
  -3  21   1      344.87      484.90    112.32 o 
  -2  21   1      112.98      190.52     88.17 o 
  -1  21   1     1120.05     1106.89    150.31 o 
   0  21   1      268.33      278.71    124.33 o 
   1  21   1        2.17       26.78     72.80 o 
   2  21   1     2758.45     2552.77    336.64 o 
   3  21   1      131.65      213.95     50.80 o 
   4  21   1       85.14      124.38     40.87 o 
   5  21   1        2.19       31.56     40.59 o 
   6  21   1        0.46        0.33     29.37 o 
   7  21   1      131.53      155.42     87.55 o 
   8  21   1       13.36       29.45     42.29 o 
   9  21   1      203.12      789.79    163.81 o 
  -9  22   1       12.18      556.48    109.16 o 
  -8  22   1      483.47      719.88    370.68 o 
  -7  22   1       17.55       41.06     98.82 o 
  -6  22   1       39.64       84.58     62.05 o 
  -5  22   1      164.68      225.20     90.80 o 
  -4  22   1       42.27      102.25     80.35 o 
  -3  22   1        9.96       54.95     69.54 o 
  -2  22   1      319.35      308.39    129.91 o 
  -1  22   1      779.77     1096.19    155.18 o 
   0  22   1      339.03      300.74     97.26 o 
   1  22   1      388.19      396.75    108.20 o 
   2  22   1      899.44     1004.90    149.58 o 
   3  22   1      332.19      408.81    107.76 o 
   4  22   1      275.32      375.59    115.90 o 
   5  22   1       82.73      128.75     40.78 o 
   6  22   1        6.51        2.07     41.51 o 
   7  22   1       14.98       13.11     30.69 o 
   8  22   1       95.07      150.52     84.42 o 
  -8  23   1        0.96       52.94     47.63 o 
  -7  23   1       19.02       95.05    111.07 o 
  -6  23   1      593.87      876.84    295.75 o 
  -5  23   1      226.46      221.19     89.21 o 
  -4  23   1      186.45      312.96     99.07 o 
  -3  23   1        0.07       34.29     66.83 o 
  -2  23   1       25.36       76.14     70.87 o 
  -1  23   1      709.48      650.38    125.67 o 
   0  23   1     1532.04     1231.70    161.31 o 
   1  23   1      342.70      442.46    110.67 o 
   2  23   1        3.79      137.58     77.06 o 
   3  23   1       86.56      105.50     82.50 o 
   4  23   1      550.36      549.15    259.40 o 
   5  23   1       55.37      168.76     96.97 o 
   6  23   1       82.35      227.77    119.33 o 
   7  23   1        0.27       17.91     52.45 o 
  -7  24   1        1.97      122.31     72.03 o 
  -6  24   1       70.96      273.34    134.48 o 
  -5  24   1      180.48      218.09    113.93 o 
  -4  24   1        0.64       48.65     66.82 o 
  -3  24   1      599.18      775.27    132.91 o 
  -2  24   1      652.55      658.33    127.12 o 
  -1  24   1      378.42      478.10    110.12 o 
   0  24   1      262.22      398.39    106.03 o 
   1  24   1      108.69      230.92     87.58 o 
   2  24   1       10.30       65.71     69.03 o 
   3  24   1      673.85      720.97    132.93 o 
   4  24   1      609.57      956.92    218.77 o 
   5  24   1        5.29      112.48     70.84 o 
   6  24   1       58.68      178.59    142.68 o 
  -5  25   1       33.61      310.84    102.67 o 
  -4  25   1       62.22      276.44     95.02 o 
  -3  25   1       68.21      240.67     86.35 o 
  -2  25   1      177.24      305.25     97.50 o 
  -1  25   1        4.26       91.25     75.58 o 
   0  25   1        0.00      124.33     81.91 o 
   1  25   1      123.19      268.84     92.80 o 
   2  25   1       16.67      141.33     82.22 o 
   3  25   1       21.59      196.88     92.32 o 
   4  25   1       52.92      285.36    135.01 o 
  -3  26   1       93.10      210.95     87.09 o 
  -2  26   1        2.87      120.59     69.81 o 
  -1  26   1      115.37      198.00    118.52 o 
   0  26   1        1.70      142.47     80.37 o 
   1  26   1       76.95      178.56     89.51 o 
   2  26   1        1.46      306.22     85.41 o 
 -16   0   2      159.80       85.99     51.71 o 
 -15   0   2       99.15       74.18     44.36 o 
 -14   0   2       23.43       43.80     35.89 o 
 -13   0   2      336.30      359.11     51.06 o 
 -12   0   2      153.08      182.77     36.29 o 
 -11   0   2      227.87      278.07     44.51 o 
 -10   0   2      298.99      363.10     46.46 o 
  -9   0   2     1926.15     1898.56     77.18 o 
  -8   0   2      427.63      453.56     44.78 o 
  -7   0   2     3116.38     3198.92     86.47 o 
  -6   0   2       33.93        5.57     10.68 o 
  -5   0   2     2406.26     2436.23     61.19 o 
  -4   0   2     2488.11     2417.07     52.99 o 
  -3   0   2      188.47      221.80     15.69 o 
  -2   0   2    19176.34    18908.36    181.56 o 
  -1   0   2    12937.00    12693.30    117.41 o 
   0   0   2     7445.46     7626.31     74.15 o 
   1   0   2    43355.13    44018.63    324.06 o 
   2   0   2     2841.26     2911.20     60.41 o 
   3   0   2     8310.38     7890.72    116.59 o 
   4   0   2     8833.13     9111.35    138.86 o 
   5   0   2      357.39      370.12     37.81 o 
   6   0   2       25.08       46.16     18.48 o 
   7   0   2     2113.25     2021.61     80.28 o 
   8   0   2       21.45        3.32     19.16 o 
   9   0   2     1108.63     1163.08     65.36 o 
  10   0   2      870.41      700.73     67.91 o 
  11   0   2     1665.40     1701.78     99.21 o 
  12   0   2       98.16      147.89     39.26 o 
  13   0   2      357.01      335.97     63.65 o 
  14   0   2      119.93      103.59     44.57 o 
 -16   1   2       20.31       23.65     27.94 o 
 -15   1   2       78.86       56.84     40.88 o 
 -14   1   2       97.81      100.26     33.38 o 
 -13   1   2       77.86       98.09     24.47 o 
 -12   1   2     1629.17     1600.18     58.23 o 
 -11   1   2      293.08      289.74     30.81 o 
 -10   1   2      860.81      872.03     40.02 o 
  -9   1   2      241.89      280.27     27.13 o 
  -8   1   2     1624.14     1775.79     49.50 o 
  -7   1   2     4315.54     4744.44     74.56 o 
  -6   1   2     1113.75     1175.06     54.85 o 
  -5   1   2      237.29      286.42     18.66 o 
  -4   1   2     3743.56     3796.60     47.62 o 
  -3   1   2      684.94      571.92     16.14 o 
  -2   1   2     5069.11     5125.83     25.79 o 
  -1   1   2     1423.01     1683.65     12.05 o 
   0   1   2     1743.07     1695.69     21.19 o 
   1   1   2    23201.19    22623.21    119.33 o 
   2   1   2     6292.13     6253.34     62.97 o 
   3   1   2      468.71      455.98     21.18 o 
   4   1   2     1616.98     1595.04     39.97 o 
   5   1   2       16.37       18.77      9.81 o 
   6   1   2      438.85      388.63     29.57 o 
   7   1   2      100.39       89.09     17.21 o 
   8   1   2     1002.96     1003.20     42.99 o 
   9   1   2       56.54       45.62     16.52 o 
  10   1   2      124.43      140.96     25.91 o 
  11   1   2       48.73       41.27     21.36 o 
  12   1   2      120.40      165.22     31.02 o 
  13   1   2      140.90       93.11     32.72 o 
  14   1   2      194.03      217.61     43.89 o 
 -16   2   2       93.36      132.76     40.13 o 
 -15   2   2       19.94       31.57     27.88 o 
 -14   2   2       37.83       11.11     21.56 o 
 -13   2   2      379.68      341.94     43.82 o 
 -12   2   2      313.11      283.60     32.03 o 
 -11   2   2        4.64       15.70     13.79 o 
 -10   2   2      600.06      628.73     39.45 o 
  -9   2   2      214.36      192.37     22.07 o 
  -8   2   2     4249.43     4440.16     80.04 o 
  -7   2   2     3170.24     3361.18     57.81 o 
  -6   2   2     4216.39     4385.72     60.20 o 
  -5   2   2     1325.16     1469.40     31.42 o 
  -4   2   2     5019.37     4812.23     49.87 o 
  -3   2   2     2142.32     2172.90     19.98 o 
  -2   2   2      181.82      212.12      4.32 o 
  -1   2   2     3632.19     3414.44     20.55 o 
   0   2   2     3332.62     3202.85     18.92 o 
   1   2   2    18357.68    17953.39     92.29 o 
   2   2   2     1017.80      911.97     14.57 o 
   3   2   2     2958.66     2850.11     31.85 o 
   4   2   2     9656.59     9819.40     96.21 o 
   5   2   2     1474.06     1535.05     40.69 o 
   6   2   2       41.53       62.16     14.15 o 
   7   2   2      289.66      283.01     26.26 o 
   8   2   2      980.14      979.75     42.98 o 
   9   2   2      275.03      260.18     29.32 o 
  10   2   2      411.60      454.83     39.81 o 
  11   2   2       37.83       22.18     20.16 o 
  12   2   2      590.88      653.07     50.58 o 
  13   2   2        0.50       14.50     24.68 o 
 -16   3   2       36.29       77.33     49.32 o 
 -15   3   2       35.24       16.36     24.13 o 
 -14   3   2       55.22       80.71     32.82 o 
 -13   3   2       20.06       19.05     21.68 o 
 -12   3   2      891.43      901.05     48.64 o 
 -11   3   2        0.18       15.27     14.14 o 
 -10   3   2     2665.58     2537.85     63.53 o 
  -9   3   2       85.92       88.82     16.34 o 
  -8   3   2      971.81      916.85     34.46 o 
  -7   3   2     1682.71     1656.74     41.11 o 
  -6   3   2     6616.28     6285.20     73.09 o 
  -5   3   2     1373.55     1430.36     24.78 o 
  -4   3   2    20115.37    20206.03    147.25 o 
  -3   3   2     5398.20     5456.49     31.07 o 
  -2   3   2      210.12      156.03      4.77 o 
  -1   3   2     6523.18     6712.24     40.06 o 
   0   3   2    12916.86    13046.40     49.62 o 
   1   3   2    31531.55    31960.53    124.55 o 
   2   3   2      801.75      694.10     16.98 o 
   3   3   2     8447.89     8563.56     58.72 o 
   4   3   2     2985.72     3115.88     38.91 o 
   5   3   2      771.74      765.59     29.46 o 
   6   3   2     1514.73     1438.95     44.09 o 
   7   3   2     1318.60     1250.44     43.61 o 
   8   3   2        7.05        0.46     11.88 o 
   9   3   2        8.50       11.91     15.61 o 
  10   3   2      418.65      498.61     41.80 o 
  11   3   2      529.60      538.94     45.75 o 
  12   3   2       86.33       70.24     23.69 o 
  13   3   2        4.49       26.89     32.09 o 
  14   3   2      235.68      342.36     86.13 o 
 -16   4   2        5.05      -21.09     32.53 o 
 -15   4   2       31.83       60.62     40.99 o 
 -14   4   2      106.04       95.96     33.76 o 
 -13   4   2       33.96       10.89     19.17 o 
 -12   4   2     1252.64     1150.16     50.39 o 
 -11   4   2        7.61       18.79     14.10 o 
 -10   4   2      923.04      940.14     48.55 o 
  -9   4   2      988.93      952.98     38.00 o 
  -8   4   2     2146.37     2152.23     36.64 o 
  -7   4   2      716.66      717.68     22.36 o 
  -6   4   2     2072.57     2237.70     34.81 o 
  -5   4   2      579.39      559.53     19.91 o 
  -4   4   2       80.89       59.52      8.13 o 
  -3   4   2     6869.18     6637.13     27.42 o 
  -2   4   2     9019.83     7883.65     31.94 o 
  -1   4   2      618.53      575.32     11.30 o 
   0   4   2     1157.76     1170.02     13.85 o 
   1   4   2    18429.66    18218.60     78.56 o 
   2   4   2    15561.50    14721.31     60.84 o 
   3   4   2       25.15       15.07      5.49 o 
   4   4   2     3874.76     4046.80     37.57 o 
   5   4   2      239.55      214.63     15.22 o 
   6   4   2       24.00       31.01      9.22 o 
   7   4   2     3781.30     3963.51     55.39 o 
   8   4   2        0.09      -11.10      8.82 o 
   9   4   2       43.54       30.11     12.59 o 
  10   4   2     1349.49     1296.33     39.03 o 
  11   4   2      846.02      859.90     56.47 o 
  12   4   2       27.54       27.47     25.66 o 
  13   4   2      302.58      419.57     62.45 o 
 -15   5   2       54.26       49.82     46.76 o 
 -14   5   2        1.68       -2.12     30.11 o 
 -13   5   2      160.16      163.43     43.36 o 
 -12   5   2      746.52      838.04     53.43 o 
 -11   5   2       50.55       35.09     14.19 o 
 -10   5   2     1296.51     1287.03     35.70 o 
  -9   5   2      407.94      433.41     23.92 o 
  -8   5   2     1789.75     1901.03     37.24 o 
  -7   5   2     2311.62     2353.71     41.41 o 
  -6   5   2      429.71      402.90     19.57 o 
  -5   5   2     1265.52     1287.29     23.57 o 
  -4   5   2     4068.15     3873.63     25.29 o 
  -3   5   2     2655.13     2489.91     20.87 o 
  -2   5   2     8630.90     8554.69     39.00 o 
  -1   5   2       53.25       87.56      7.16 o 
   0   5   2    31994.78    32029.89    112.57 o 
   1   5   2     1495.64     1540.68     18.28 o 
   2   5   2     2139.91     2197.50     25.91 o 
   3   5   2     1044.21      947.01     19.04 o 
   4   5   2     7043.70     7590.90     58.15 o 
   5   5   2      762.51      691.74     19.08 o 
   6   5   2     1268.19     1279.82     25.05 o 
   7   5   2      196.43      205.64     13.78 o 
   8   5   2      726.75      738.37     29.98 o 
   9   5   2      249.90      243.09     21.90 o 
  10   5   2     2431.44     2324.06     52.41 o 
  11   5   2        9.26      -17.85     19.92 o 
  12   5   2      282.90      311.43     48.51 o 
  13   5   2       20.92      183.45    182.31 o 
  14   5   2      684.46     1811.76    150.56 o 
 -15   6   2      209.19      316.83     77.32 o 
 -14   6   2      671.73     1316.29    133.07 o 
 -13   6   2      612.99      624.69     96.99 o 
 -12   6   2       27.86       22.64     20.48 o 
 -11   6   2      501.45      574.18     45.87 o 
 -10   6   2     1899.00     1850.02     45.63 o 
  -9   6   2      829.40      855.81     35.55 o 
  -8   6   2     1036.18     1064.79     32.98 o 
  -7   6   2       23.92       20.30      6.80 o 
  -6   6   2     1396.99     1518.95     32.96 o 
  -5   6   2        0.96        0.17      4.59 o 
  -4   6   2      477.89      425.49      9.96 o 
  -3   6   2      644.72      609.57      9.69 o 
  -2   6   2    13206.66    13098.91     59.47 o 
  -1   6   2    38161.43    38878.32    137.85 o 
   0   6   2     3478.70     3426.07     23.97 o 
   1   6   2      840.81      749.17     10.08 o 
   2   6   2      375.06      337.09     11.87 o 
   3   6   2    10053.70    10317.92     74.06 o 
   4   6   2    10508.93    11239.73     67.78 o 
   5   6   2      200.93      261.75     15.52 o 
   6   6   2      300.77      368.19     18.47 o 
   7   6   2      875.12      857.75     24.38 o 
   8   6   2       23.28        2.76      9.30 o 
   9   6   2       74.94       73.99     12.41 o 
  10   6   2       10.55       79.46     28.47 o 
  11   6   2       43.58       34.51     27.05 o 
  12   6   2      337.17      425.67     53.88 o 
  13   6   2       44.82      222.69    148.84 o 
 -15   7   2      118.69       49.98     51.13 o 
 -13   7   2        4.25       59.12     33.94 o 
 -12   7   2      108.63       81.51     37.01 o 
 -11   7   2       11.88        4.08     15.92 o 
 -10   7   2      206.20      230.42     23.54 o 
  -9   7   2     1093.98     1089.58     22.13 o 
  -8   7   2      391.58      431.61     20.90 o 
  -7   7   2        1.65        8.12      8.80 o 
  -6   7   2     2842.10     2686.36     48.10 o 
  -5   7   2       31.67       34.50      5.52 o 
  -4   7   2     1784.85     1956.40     18.35 o 
  -3   7   2      102.28      134.08      6.63 o 
  -2   7   2     4133.79     3971.63     23.43 o 
  -1   7   2        2.04       -9.70      4.85 o 
   0   7   2     6397.37     6277.21     34.89 o 
   1   7   2     4339.29     4350.90     27.36 o 
   2   7   2     4015.28     3869.51     38.44 o 
   3   7   2        8.57       10.61      5.04 o 
   4   7   2     2549.59     2418.20     37.65 o 
   5   7   2        9.12        4.31      6.75 o 
   6   7   2     1348.72     1498.62     49.49 o 
   7   7   2     1013.76     1007.72     28.32 o 
   8   7   2      583.79      559.34     24.22 o 
   9   7   2       71.24       59.33     20.68 o 
  10   7   2      741.23      874.70    121.05 o 
  11   7   2        3.40      -17.51     21.52 o 
  12   7   2      129.19      167.93     48.20 o 
  13   7   2      540.98      614.57    163.32 o 
 -15   8   2      291.65      405.61     94.30 o 
 -14   8   2      276.55      659.38     91.12 o 
 -13   8   2       28.34       52.51     35.09 o 
 -12   8   2        0.22       -9.48     19.67 o 
 -11   8   2        0.02      -12.43     15.18 o 
 -10   8   2     2606.64     2610.37     66.88 o 
  -9   8   2      548.21      594.92     33.78 o 
  -8   8   2      155.39      142.77     16.14 o 
  -7   8   2      102.73       96.00     12.02 o 
  -6   8   2      545.28      543.08     13.11 o 
  -5   8   2     6071.36     6315.62     36.14 o 
  -4   8   2      103.69      118.43      7.70 o 
  -3   8   2     1562.75     1449.41     15.95 o 
  -2   8   2     1551.23     1541.17     16.04 o 
  -1   8   2       25.52       24.51      6.31 o 
   0   8   2     4838.04     4595.52     36.35 o 
   1   8   2     1141.59     1102.39     15.54 o 
   2   8   2     2181.08     2230.19     25.18 o 
   3   8   2     5396.24     5666.43     45.67 o 
   4   8   2      520.19      505.18     15.38 o 
   5   8   2      219.97      264.85     16.84 o 
   6   8   2      774.48      854.23     23.10 o 
   7   8   2      190.45      210.43     17.66 o 
   8   8   2       30.63        8.86     12.65 o 
   9   8   2       59.54       57.66     22.43 o 
  10   8   2      547.26      518.65     64.06 o 
  11   8   2      254.17      195.31     56.14 o 
  12   8   2       89.72      156.69     47.08 o 
  13   8   2        1.86      454.34     80.76 o 
 -15   9   2        2.23      -24.47     37.23 o 
 -13   9   2      481.71      526.93     46.38 o 
 -12   9   2      494.10      431.37     44.20 o 
 -11   9   2     4993.28     4878.25    116.73 o 
 -10   9   2     1911.19     1906.59     50.33 o 
  -9   9   2       56.93       54.93     14.17 o 
  -8   9   2       86.02       75.50     10.40 o 
  -7   9   2      329.96      329.32     12.87 o 
  -6   9   2      843.76      798.21     14.02 o 
  -5   9   2       26.34       32.33      5.21 o 
  -4   9   2     3108.21     3451.55     34.87 o 
  -3   9   2    10684.39    11192.59     48.40 o 
  -2   9   2     3751.56     3411.62     23.48 o 
  -1   9   2     2657.45     2734.17     23.14 o 
   0   9   2    12323.17    12459.27     56.94 o 
   1   9   2     1437.29     1420.26     18.82 o 
   2   9   2      837.02      924.86     18.74 o 
   3   9   2     3672.04     3566.89     42.12 o 
   4   9   2       41.75       36.92      7.52 o 
   5   9   2      615.39      634.50     15.57 o 
   6   9   2       33.68       62.50     19.36 o 
   7   9   2      697.90      701.40     28.67 o 
   8   9   2      623.51      641.19     33.90 o 
   9   9   2     1998.56     1805.69     56.84 o 
  10   9   2       53.68        8.70     24.69 o 
  11   9   2        3.02       -7.16     28.98 o 
  12   9   2        9.06       12.00     76.81 o 
  13   9   2      312.60      666.31    357.62 o 
 -13  10   2       14.97       22.95     52.34 o 
 -12  10   2       15.29       15.19     22.46 o 
 -11  10   2     1498.34     1578.80     63.48 o 
 -10  10   2       87.69       55.43     18.43 o 
  -9  10   2      407.75      418.42     20.26 o 
  -8  10   2     1097.94     1018.04     26.49 o 
  -7  10   2       39.41       54.34     12.05 o 
  -6  10   2     1056.38     1140.16     21.40 o 
  -5  10   2      190.36      220.46      9.04 o 
  -4  10   2     2089.34     2113.82     26.32 o 
  -3  10   2     7433.45     7278.79     41.41 o 
  -2  10   2     1667.43     1784.77     18.40 o 
  -1  10   2      670.46      614.55     13.97 o 
   0  10   2     4878.03     4846.36     43.31 o 
   1  10   2     3714.11     3593.31     30.20 o 
   2  10   2        7.88        3.77      6.88 o 
   3  10   2      116.53      105.80     11.37 o 
   4  10   2     3667.43     3847.56     41.63 o 
   5  10   2      932.75      954.40     25.87 o 
   6  10   2       81.28       78.23      8.93 o 
   7  10   2       87.46       71.99     19.42 o 
   8  10   2     2110.55     2009.46     53.68 o 
   9  10   2       12.53        4.16     21.24 o 
  10  10   2      325.93      304.45     53.38 o 
  11  10   2       31.39       28.67     30.74 o 
  12  10   2       50.31       84.00     40.92 o 
  13  10   2       85.51      194.61     71.55 o 
 -14  11   2      123.92      492.89    284.41 o 
 -13  11   2      148.19      136.69    102.00 o 
 -12  11   2      116.15      118.31     42.49 o 
 -11  11   2       12.32       27.93     10.34 o 
 -10  11   2     2877.08     2787.43     51.76 o 
  -9  11   2        0.16       14.24     11.67 o 
  -8  11   2      484.74      503.23     28.77 o 
  -7  11   2        0.15       -9.09      7.82 o 
  -6  11   2       22.58       13.79      6.03 o 
  -5  11   2      101.59      127.13      9.59 o 
  -4  11   2     4382.75     4280.44     46.01 o 
  -3  11   2      274.04      330.09     13.27 o 
  -2  11   2     1058.20     1094.41     17.15 o 
  -1  11   2      106.97      108.59      8.86 o 
   0  11   2     5083.68     5067.06     38.33 o 
   1  11   2     1760.73     1880.18     24.66 o 
   2  11   2      143.31      177.97     12.93 o 
   3  11   2      194.91      193.22     11.61 o 
   4  11   2       13.45        1.74      7.11 o 
   5  11   2        4.98       13.46     10.85 o 
   6  11   2       72.72       68.75     20.11 o 
   7  11   2        0.63       -1.47     10.64 o 
   8  11   2      652.98      588.42     22.86 o 
   9  11   2      128.47      115.31     31.15 o 
  10  11   2       25.45       44.06     34.63 o 
  11  11   2       26.00       47.57     35.71 o 
  12  11   2       44.50       81.64     42.59 o 
  13  11   2        4.83        9.78     40.47 o 
 -14  12   2      192.61      498.43    275.69 o 
 -13  12   2      427.95      407.47    179.46 o 
 -12  12   2       55.59       95.55     41.24 o 
 -11  12   2       42.27       65.61     15.56 o 
 -10  12   2       10.89       -3.28     20.95 o 
  -9  12   2      417.74      414.60     24.20 o 
  -8  12   2      134.48      112.02     16.21 o 
  -7  12   2      107.10       69.87     16.00 o 
  -6  12   2      214.68      190.64     14.72 o 
  -5  12   2       83.39       83.51     11.94 o 
  -4  12   2     2114.44     2276.46     21.95 o 
  -3  12   2      847.04      966.81     19.27 o 
  -2  12   2      549.27      565.77     14.46 o 
  -1  12   2     5168.96     5329.07     41.35 o 
   0  12   2     3483.37     3351.40     32.53 o 
   1  12   2      126.33      156.57     11.11 o 
   2  12   2      978.27      930.22     14.90 o 
   3  12   2        9.69       20.57     10.10 o 
   4  12   2     1116.83     1165.07     24.25 o 
   5  12   2        7.58       -0.98     15.68 o 
   6  12   2      788.82      785.18     42.41 o 
   7  12   2      204.59      183.63     26.36 o 
   8  12   2      651.98      524.49     46.84 o 
   9  12   2      139.77      157.69     19.84 o 
  10  12   2        6.15      -10.34     37.79 o 
  11  12   2      153.05      130.57    109.96 o 
  12  12   2        3.54        8.37     80.05 o 
 -13  13   2      293.59      430.09    184.18 o 
 -12  13   2       88.00       85.98     58.93 o 
 -11  13   2      885.08      912.31     95.48 o 
 -10  13   2      697.16      770.08     61.13 o 
  -9  13   2        1.41       18.86     11.60 o 
  -8  13   2      600.33      559.62     39.45 o 
  -7  13   2       53.45       62.56     19.84 o 
  -6  13   2     1853.57     1765.27     45.49 o 
  -5  13   2       49.54       54.80     12.04 o 
  -4  13   2     1060.36     1121.57     22.57 o 
  -3  13   2     2910.01     2940.16     32.53 o 
  -2  13   2      808.87      750.12     17.02 o 
  -1  13   2      109.03      128.19     11.07 o 
   0  13   2      110.62       95.95     10.48 o 
   1  13   2      368.82      366.03     20.16 o 
   2  13   2       58.51       46.32     10.83 o 
   3  13   2     1453.58     1473.08     34.75 o 
   4  13   2      704.27      646.55     32.07 o 
   5  13   2     1125.38     1092.33     35.23 o 
   6  13   2       23.75       23.78     18.39 o 
   7  13   2      322.66      285.04     31.69 o 
   8  13   2       19.31        6.08     19.52 o 
   9  13   2       25.45       46.82     31.67 o 
  10  13   2      535.66      747.09    111.30 o 
  11  13   2       32.97       56.45     72.09 o 
  12  13   2        0.28      391.16     86.54 o 
 -13  14   2       13.26       30.59     43.55 o 
 -12  14   2      859.88      894.55    163.74 o 
 -11  14   2      133.67      119.67     73.66 o 
 -10  14   2      537.44      659.49     83.34 o 
  -9  14   2       31.76       28.03     20.19 o 
  -8  14   2       19.23       14.11     17.71 o 
  -7  14   2       18.64        7.67     17.78 o 
  -6  14   2      851.95      806.27     36.65 o 
  -5  14   2        1.50       18.20     14.51 o 
  -4  14   2        4.89        7.37     10.28 o 
  -3  14   2       26.11        6.27      9.22 o 
  -2  14   2     3512.98     3414.09     33.82 o 
  -1  14   2      176.35      173.88     12.61 o 
   0  14   2     1502.93     1454.84     31.12 o 
   1  14   2      288.42      312.63     17.22 o 
   2  14   2       12.21       16.34     10.34 o 
   3  14   2      119.26      150.01     19.40 o 
   4  14   2        1.25      -11.82     14.85 o 
   5  14   2      138.53      184.32     26.24 o 
   6  14   2      530.39      481.26     38.45 o 
   7  14   2       51.70        4.13     25.99 o 
   8  14   2        3.37      -24.28     24.65 o 
   9  14   2        3.08      -27.94     26.03 o 
  10  14   2       36.22        2.97     55.94 o 
  11  14   2       18.98      105.46     63.14 o 
  12  14   2      127.96      289.06    203.12 o 
 -13  15   2      205.28      736.39    146.95 o 
 -12  15   2      432.83      586.19    101.82 o 
 -11  15   2      737.08      730.48    115.05 o 
 -10  15   2       80.37      140.48     50.16 o 
  -9  15   2      233.44      213.36     47.91 o 
  -8  15   2      138.21      129.60     24.91 o 
  -7  15   2      244.32      194.75     31.46 o 
  -6  15   2        0.70       21.04     16.64 o 
  -5  15   2       18.82       37.81     16.95 o 
  -4  15   2       68.70       54.44     19.32 o 
  -3  15   2      556.36      599.99     26.20 o 
  -2  15   2     1509.94     1426.66     24.33 o 
  -1  15   2      327.41      360.51     17.67 o 
   0  15   2     4729.33     4494.05     52.89 o 
   1  15   2     2928.11     2715.40     47.04 o 
   2  15   2        5.43       -0.12     15.85 o 
   3  15   2      962.08      973.39     35.69 o 
   4  15   2      645.30      598.66     35.28 o 
   5  15   2       60.38       67.34     25.26 o 
   6  15   2     1142.34      976.98     49.49 o 
   7  15   2       59.59       33.27     42.71 o 
   8  15   2       77.30       95.10     40.00 o 
   9  15   2      165.43      175.98     45.13 o 
  10  15   2      569.34      649.60    111.99 o 
  11  15   2        1.70       76.86    139.61 o 
 -13  16   2      280.87      523.74    158.84 o 
 -12  16   2      158.93      422.51    111.92 o 
 -11  16   2      653.27      866.98    242.84 o 
 -10  16   2       99.27      126.32     46.78 o 
  -9  16   2     1104.03     1162.39     85.61 o 
  -8  16   2      232.07      172.85     36.63 o 
  -7  16   2        9.67       28.25     20.20 o 
  -6  16   2      118.55       95.88     20.97 o 
  -5  16   2      444.98      447.01     32.79 o 
  -4  16   2        1.66        3.10     16.46 o 
  -3  16   2        7.30       -0.42     13.24 o 
  -2  16   2       27.21       19.70     10.62 o 
  -1  16   2       11.19       -9.42     13.65 o 
   0  16   2     2790.06     2639.52     46.05 o 
   1  16   2      256.81      267.88     28.40 o 
   2  16   2       53.72      103.00     20.65 o 
   3  16   2     1438.42     1338.29     44.62 o 
   4  16   2     1617.54     1461.68     46.34 o 
   5  16   2      313.39      249.82     31.95 o 
   6  16   2       10.08       -7.00     21.03 o 
   7  16   2      319.95      326.29     57.60 o 
   8  16   2       86.87      113.76     42.64 o 
   9  16   2      186.98      194.40    101.31 o 
  10  16   2        4.78       12.94     31.04 o 
  11  16   2       16.99      124.64    157.37 o 
 -12  17   2      391.99      697.72    227.02 o 
 -11  17   2       21.78      120.59    119.52 o 
 -10  17   2       23.96       59.21     60.14 o 
  -9  17   2       89.18       98.03     37.00 o 
  -8  17   2      161.77      164.51     46.72 o 
  -7  17   2       29.32        8.99     17.99 o 
  -6  17   2      196.08      243.87     29.63 o 
  -5  17   2      372.32      424.75     32.30 o 
  -4  17   2      417.41      401.89     31.06 o 
  -3  17   2       13.70       19.77     18.62 o 
  -2  17   2       55.05       61.85     16.56 o 
  -1  17   2       48.88      103.41     23.72 o 
   0  17   2     2721.45     2565.48     58.72 o 
   1  17   2       52.32       21.18     28.07 o 
   2  17   2     1415.70     1466.08     47.75 o 
   3  17   2      584.49      500.41     34.62 o 
   4  17   2      175.89      119.26     25.48 o 
   5  17   2      256.45      233.51     31.32 o 
   6  17   2      118.58      120.63     54.86 o 
   7  17   2       10.54        9.15     26.39 o 
   8  17   2       20.84       28.04     33.41 o 
   9  17   2      516.15      667.17    101.40 o 
  10  17   2       34.25       54.79     38.14 o 
 -12  18   2      170.77      342.56    145.91 o 
 -11  18   2        9.91      120.92    130.93 o 
 -10  18   2       52.36       52.33     91.71 o 
  -9  18   2       96.55       90.97    146.73 o 
  -8  18   2       17.48        8.69     29.60 o 
  -7  18   2        6.06       28.31     25.23 o 
  -6  18   2      613.17      609.00     43.90 o 
  -5  18   2        6.34       37.96     19.39 o 
  -4  18   2      125.11      112.89     24.58 o 
  -3  18   2     1312.55     1315.30     49.42 o 
  -2  18   2      795.96      893.60     49.94 o 
  -1  18   2     4653.79     4204.13    234.06 o 
   0  18   2      100.93       70.52     28.68 o 
   1  18   2      869.17      875.65     59.51 o 
   2  18   2      104.67      128.02     34.41 o 
   3  18   2      485.52      494.30     49.04 o 
   4  18   2      242.46      218.43     30.69 o 
   5  18   2       97.22       93.38     28.23 o 
   6  18   2       47.74       64.04     33.34 o 
   7  18   2       12.47       45.68     36.49 o 
   8  18   2       11.90       57.92     52.35 o 
   9  18   2      461.38      561.85    169.94 o 
  10  18   2       24.91       43.82    122.49 o 
 -11  19   2        0.88      176.06    180.30 o 
 -10  19   2      104.14      181.06     91.48 o 
  -9  19   2      115.19      148.94     90.98 o 
  -8  19   2       41.40       89.13     41.90 o 
  -7  19   2      545.77      557.53     87.81 o 
  -6  19   2      435.40      415.61     38.38 o 
  -5  19   2      605.54      629.28     45.10 o 
  -4  19   2        6.24       22.47     21.91 o 
  -3  19   2     1242.04     1304.31    101.28 o 
  -2  19   2        8.12       10.56     69.38 o 
  -1  19   2        2.24       85.79     78.67 o 
   0  19   2      634.37      515.29    112.60 o 
   1  19   2     1132.97     1105.62     78.09 o 
   2  19   2       11.97       15.61     25.25 o 
   3  19   2      496.11      508.41     41.54 o 
   4  19   2        5.52       28.30     21.44 o 
   5  19   2      106.45       79.59     36.86 o 
   6  19   2        3.93        0.67     26.45 o 
   7  19   2       11.78       34.42     50.55 o 
   8  19   2      311.42      246.60    112.07 o 
   9  19   2       16.08       37.17     45.50 o 
 -11  20   2       22.84      832.30    114.98 o 
 -10  20   2      648.08      778.49    355.26 o 
  -9  20   2       67.39      185.33     94.50 o 
  -8  20   2      523.33      523.26     71.02 o 
  -7  20   2       68.02      103.81     41.23 o 
  -6  20   2      170.00      174.33     33.44 o 
  -5  20   2       60.02       60.21     25.01 o 
  -4  20   2       29.68       36.16     28.62 o 
  -3  20   2      321.28      227.70     88.81 o 
  -2  20   2      548.01      555.77    114.79 o 
  -1  20   2      171.93      131.81     81.19 o 
   0  20   2      293.82      231.21     95.37 o 
   1  20   2       87.70      134.16     82.64 o 
   2  20   2       43.13       70.77     41.24 o 
   3  20   2       68.15       86.13     41.51 o 
   4  20   2      138.94      127.02     30.77 o 
   5  20   2       15.47       54.57     35.74 o 
   6  20   2        2.25       37.26     39.18 o 
   7  20   2       72.93      180.82     49.51 o 
   8  20   2       55.79       98.84     40.91 o 
   9  20   2       18.24      106.53    178.94 o 
 -10  21   2       35.03       62.30    108.96 o 
  -9  21   2        8.87       90.52    169.24 o 
  -8  21   2      121.90      375.25    147.02 o 
  -7  21   2        0.14       55.45     32.38 o 
  -6  21   2      459.94      419.45     60.68 o 
  -5  21   2      263.38      274.33     42.41 o 
  -4  21   2      192.92      193.89     86.09 o 
  -3  21   2      905.92     1033.67    188.00 o 
  -2  21   2       57.61      152.79     86.09 o 
  -1  21   2      198.83      232.18     89.23 o 
   0  21   2      323.37      395.18    108.23 o 
   1  21   2      289.31      291.28     94.55 o 
   2  21   2       51.36      124.58     84.05 o 
   3  21   2        1.23       89.47     44.02 o 
   4  21   2       23.37       93.61     95.06 o 
   5  21   2       70.89      100.47     62.59 o 
   6  21   2       17.81      111.84    109.04 o 
   7  21   2       76.84      214.43     64.67 o 
   8  21   2        7.20       51.56     36.05 o 
  -9  22   2      479.57      545.66    135.62 o 
  -8  22   2        0.00       31.30    115.30 o 
  -7  22   2       14.07       68.61     47.83 o 
  -6  22   2        0.12       22.73     37.40 o 
  -5  22   2      245.00      239.18     87.63 o 
  -4  22   2       21.64       58.89     72.08 o 
  -3  22   2      942.38      999.97    144.32 o 
  -2  22   2        3.06       74.32     74.01 o 
  -1  22   2        3.04       39.14     69.89 o 
   0  22   2      190.93      201.37     90.09 o 
   1  22   2      487.39      393.30    116.02 o 
   2  22   2      144.90      267.02     96.35 o 
   3  22   2     1070.89     1187.60    221.08 o 
   4  22   2       97.45      163.72     91.63 o 
   5  22   2      107.15      134.17    130.34 o 
   6  22   2       27.87       57.38     51.27 o 
   7  22   2       53.73      134.96     75.92 o 
  -8  23   2      185.26      314.22    296.25 o 
  -7  23   2        8.50      103.64     72.71 o 
  -6  23   2       47.79      198.60     89.82 o 
  -5  23   2       64.12      211.43     78.70 o 
  -4  23   2       70.55      144.42     76.51 o 
  -3  23   2       56.73      172.03     84.99 o 
  -2  23   2      349.83      485.80    110.58 o 
  -1  23   2        0.07       18.99     67.81 o 
   0  23   2      798.94      667.46    125.66 o 
   1  23   2      383.27      306.55     98.34 o 
   2  23   2      286.54      381.98    108.16 o 
   3  23   2      281.53      432.98    117.14 o 
   4  23   2       32.10      299.49    175.22 o 
   5  23   2       33.23      201.71    147.09 o 
   6  23   2        1.57      301.40    313.88 o 
  -7  24   2      117.32      641.21    182.67 o 
  -6  24   2       73.48      338.44    125.98 o 
  -5  24   2      125.97      296.05     89.26 o 
  -4  24   2      178.84      285.27     92.96 o 
  -3  24   2      288.34      376.49    103.03 o 
  -2  24   2      232.35      188.55     87.38 o 
  -1  24   2      182.67      210.62     85.96 o 
   0  24   2      585.58      553.87    118.99 o 
   1  24   2      272.17      316.40     99.49 o 
   2  24   2       35.63      110.89     77.54 o 
   3  24   2        8.89      210.59     91.36 o 
   4  24   2      218.75      433.73    117.20 o 
   5  24   2      201.71      456.86    153.11 o 
  -6  25   2      236.82      437.66    230.52 o 
  -5  25   2       34.24      280.27     84.89 o 
  -4  25   2      130.41      259.24     91.10 o 
  -3  25   2      367.15      585.02    120.38 o 
  -2  25   2       57.57      150.73     81.76 o 
  -1  25   2       51.33      155.27     85.00 o 
   0  25   2      203.24      340.89    103.86 o 
   1  25   2      280.15      374.82    105.29 o 
   2  25   2        8.52      256.68     99.66 o 
   3  25   2        1.84      185.67     92.80 o 
   4  25   2        0.25      316.71    167.30 o 
  -4  26   2        0.12      233.55    133.29 o 
  -3  26   2        1.90      166.92     80.18 o 
  -2  26   2      198.28      366.90    103.15 o 
  -1  26   2       30.73      124.00     71.37 o 
   0  26   2       14.20      191.77    144.49 o 
   1  26   2       19.37      179.44     84.72 o 
   2  26   2      106.53      345.34    140.49 o 
 -16   1   3       11.10       14.14     24.91 o 
 -15   1   3        2.98        5.23     21.83 o 
 -14   1   3       89.15      106.74     32.27 o 
 -13   1   3      844.84      846.94     60.29 o 
 -12   1   3       16.14       25.51     16.04 o 
 -11   1   3      187.14      205.55     25.71 o 
 -10   1   3       66.56       77.48     17.27 o 
  -9   1   3      415.79      415.01     31.53 o 
  -8   1   3      390.90      378.45     27.99 o 
  -7   1   3     1281.21     1340.76     37.97 o 
  -6   1   3      333.62      393.38     20.53 o 
  -5   1   3     4567.30     4670.21     57.04 o 
  -4   1   3    15166.29    14637.13    100.36 o 
  -3   1   3       27.53        1.14      4.55 o 
  -2   1   3    22210.34    21833.21     81.94 o 
  -1   1   3      190.33      227.41      5.42 o 
   0   1   3     5031.51     5242.92     34.28 o 
   1   1   3     2194.98     2267.01     29.66 o 
   2   1   3    11988.98    11615.47     52.89 o 
   3   1   3        2.46        0.39      5.65 o 
   4   1   3     8765.35     9089.71     97.69 o 
   5   1   3     5002.89     5340.89     79.67 o 
   6   1   3      192.35      229.09     23.42 o 
   7   1   3       46.10       42.33     15.42 o 
   8   1   3      210.33      164.91     24.83 o 
   9   1   3        0.56      -13.15     12.85 o 
  10   1   3      101.39      114.16     24.92 o 
  11   1   3      673.30      755.67     51.90 o 
  12   1   3      206.83      250.19     37.10 o 
  13   1   3       10.43      -17.57     97.42 o 
 -16   2   3      553.60      619.86     70.39 o 
 -15   2   3        2.84        1.11     23.41 o 
 -14   2   3       63.89       36.72     26.88 o 
 -13   2   3     2472.10     2426.11     85.64 o 
 -12   2   3      195.32      272.46     31.01 o 
 -11   2   3     5470.09     5547.14     95.57 o 
 -10   2   3     4462.36     4417.93     79.86 o 
  -9   2   3       90.33      110.58     17.72 o 
  -8   2   3      282.25      336.12     24.67 o 
  -7   2   3     7794.61     7961.17     85.81 o 
  -6   2   3    14439.78    14092.14    109.29 o 
  -5   2   3      126.01      116.43     11.59 o 
  -4   2   3     2385.90     2516.43     22.71 o 
  -3   2   3      194.55      167.07      4.62 o 
  -2   2   3      549.12      491.28      7.82 o 
  -1   2   3     3605.20     3627.06     23.06 o 
   0   2   3    24303.43    25856.49    196.93 o 
   1   2   3    32363.31    32934.88    101.82 o 
   2   2   3    17341.12    17149.66     73.76 o 
   3   2   3        4.21        7.75      6.36 o 
   4   2   3     2168.72     2367.74     33.61 o 
   5   2   3     1393.69     1518.78     27.09 o 
   6   2   3       75.41       92.57     17.09 o 
   7   2   3     1291.55     1200.61     45.63 o 
   8   2   3      219.96      184.44     24.59 o 
   9   2   3      931.39      924.81     38.93 o 
  10   2   3      188.59      145.10     16.44 o 
  11   2   3       55.09       63.57     23.74 o 
  12   2   3      256.89      251.90     35.08 o 
  13   2   3     1092.47     1244.81     85.77 o 
 -16   3   3      219.92      198.22     62.72 o 
 -15   3   3       18.80        4.78     21.91 o 
 -14   3   3      274.74      410.57     54.89 o 
 -13   3   3      584.37      563.94     58.95 o 
 -12   3   3     2541.40     2446.03     68.45 o 
 -11   3   3     1000.75      974.88     43.57 o 
 -10   3   3       61.89       53.50     15.27 o 
  -9   3   3       18.99       12.44     10.28 o 
  -8   3   3     1697.31     1515.33     40.82 o 
  -7   3   3     3295.65     3522.46     56.30 o 
  -6   3   3     8023.71     8429.53     67.04 o 
  -5   3   3     1393.22     1441.82     19.96 o 
  -4   3   3      127.81      169.27      6.70 o 
  -3   3   3      488.58      452.00      6.93 o 
  -2   3   3      759.89      677.93      9.38 o 
  -1   3   3     7746.40     7518.31     41.15 o 
   0   3   3       42.59       70.04      7.43 o 
   1   3   3     5128.86     5052.96     31.51 o 
   2   3   3     1541.96     1461.02     19.42 o 
   3   3   3      773.69      669.94     14.99 o 
   4   3   3       14.44       10.58      8.72 o 
   5   3   3      343.70      369.09     20.67 o 
   6   3   3     1730.78     1805.58     35.14 o 
   7   3   3      117.62      118.06     14.19 o 
   8   3   3       92.40       71.21     13.47 o 
   9   3   3      429.55      412.77     27.16 o 
  10   3   3       10.32       24.72     13.17 o 
  11   3   3      791.00      800.15     68.75 o 
  12   3   3     1988.30     1889.48     71.39 o 
  13   3   3       94.58      368.72    161.52 o 
 -16   4   3       42.21       39.76     45.85 o 
 -15   4   3      435.77      557.17    138.13 o 
 -14   4   3      334.67      212.63     62.27 o 
 -13   4   3      436.12      458.91     51.89 o 
 -12   4   3       12.22        6.92     17.09 o 
 -11   4   3    12087.92    11699.75    106.53 o 
 -10   4   3     1848.78     1788.45     39.63 o 
  -9   4   3     1952.43     2064.90     40.09 o 
  -8   4   3       12.85       21.16      9.13 o 
  -7   4   3       11.90        9.50      7.87 o 
  -6   4   3      370.19      449.24     19.69 o 
  -5   4   3        3.97       -9.66      5.98 o 
  -4   4   3     1050.38      978.33     12.21 o 
  -3   4   3    10885.15    11006.81     46.97 o 
  -2   4   3      242.91      224.07      7.40 o 
  -1   4   3    68787.22    68287.67    483.60 o 
   0   4   3    94426.89    91743.98    417.17 o 
   1   4   3    10985.43    10537.01     90.96 o 
   2   4   3     1265.40     1173.92     20.46 o 
   3   4   3     2446.01     2523.55     37.14 o 
   4   4   3     5832.43     5771.46     42.45 o 
   5   4   3      346.73      374.76     12.17 o 
   6   4   3     2340.75     2466.70     51.26 o 
   7   4   3      101.27      122.36     15.32 o 
   8   4   3      179.17      214.05     19.37 o 
   9   4   3       95.72       76.84     15.53 o 
  10   4   3      291.91      294.68     34.99 o 
  11   4   3     1881.77     1687.97     65.96 o 
  12   4   3      153.25      165.75     38.68 o 
  13   4   3       31.55       54.59     46.24 o 
 -16   5   3       18.45       20.79     37.12 o 
 -15   5   3      133.49      142.58     54.76 o 
 -14   5   3        9.41       68.87     44.81 o 
 -13   5   3      245.37      261.54     39.32 o 
 -12   5   3      121.00      135.35     28.69 o 
 -11   5   3     5481.94     5441.80     73.28 o 
 -10   5   3     1149.05     1066.25     34.02 o 
  -9   5   3      318.70      297.79     22.15 o 
  -8   5   3       21.91       20.80     10.29 o 
  -7   5   3     1628.58     1627.02     21.54 o 
  -6   5   3      332.16      406.13     14.28 o 
  -5   5   3     2520.08     2542.89     21.65 o 
  -4   5   3       49.53       46.26      4.92 o 
  -3   5   3     6394.96     6142.85     28.39 o 
  -2   5   3    11478.94    10665.11     39.21 o 
  -1   5   3    32328.58    32828.95    171.78 o 
   0   5   3      918.27      774.29     16.36 o 
   1   5   3     9913.00    10491.26     56.32 o 
   2   5   3      999.99     1008.12     19.73 o 
   3   5   3      130.03      151.32     10.73 o 
   4   5   3     1517.55     1545.21     27.09 o 
   5   5   3      916.52      992.95     26.61 o 
   6   5   3      370.88      356.34     17.07 o 
   7   5   3      431.99      419.73     18.64 o 
   8   5   3      159.41      139.98     15.31 o 
   9   5   3        1.15        1.63      9.08 o 
  10   5   3       24.93       45.54     20.84 o 
  11   5   3        5.19       -0.15     22.53 o 
  12   5   3       69.04      112.70     55.16 o 
  13   5   3       13.47       50.72    115.32 o 
 -16   6   3        0.47       32.59     42.38 o 
 -15   6   3        1.35      -22.12     31.35 o 
 -14   6   3        2.04       46.26     82.30 o 
 -13   6   3      254.63      288.55     40.61 o 
 -12   6   3      210.13      166.22     53.43 o 
 -11   6   3      121.93      130.87     24.90 o 
 -10   6   3      630.00      614.17     34.46 o 
  -9   6   3      376.06      397.16     29.33 o 
  -8   6   3      788.03      855.16     19.63 o 
  -7   6   3      795.56      909.29     24.32 o 
  -6   6   3       87.98       60.89      5.78 o 
  -5   6   3      128.78      193.89      8.06 o 
  -4   6   3      677.85      627.31     12.54 o 
  -3   6   3     1044.71      945.76     15.12 o 
  -2   6   3      582.43      529.57     11.00 o 
  -1   6   3     8208.94     8182.26     43.08 o 
   0   6   3      618.46      702.45     14.13 o 
   1   6   3    13926.01    13667.96     80.08 o 
   2   6   3    17181.30    17160.39     73.51 o 
   3   6   3      105.21      173.18     13.41 o 
   4   6   3      877.16      864.75     19.73 o 
   5   6   3      364.33      372.14     17.43 o 
   6   6   3      535.75      521.46     20.48 o 
   7   6   3      696.23      720.94     24.76 o 
   8   6   3     2983.59     2885.27     44.28 o 
   9   6   3     1402.96     1253.87     47.09 o 
  10   6   3       45.14       52.99     27.94 o 
  11   6   3      191.97      126.99     35.92 o 
  12   6   3      117.56      195.76     45.87 o 
  13   6   3      143.26      237.47    111.72 o 
 -16   7   3      129.87       95.15     52.19 o 
 -15   7   3        0.20       25.11     41.13 o 
 -14   7   3        0.00        5.20     34.68 o 
 -13   7   3       25.27       54.67     30.25 o 
 -12   7   3      256.49      256.36     36.22 o 
 -11   7   3      211.23      185.89     20.31 o 
 -10   7   3     5213.91     5175.71     60.64 o 
  -9   7   3      518.63      555.94     24.20 o 
  -8   7   3     1694.13     1547.79     33.47 o 
  -7   7   3      247.26      229.04     11.07 o 
  -6   7   3        0.25        5.08      7.40 o 
  -5   7   3      898.78      880.16     15.03 o 
  -4   7   3     3457.52     3671.79     38.03 o 
  -3   7   3        0.09       -5.11      4.22 o 
  -2   7   3    10880.07    10527.53     42.76 o 
  -1   7   3     2476.62     2574.58     24.22 o 
   0   7   3     4452.76     4498.74     34.47 o 
   1   7   3      594.53      568.93     13.75 o 
   2   7   3     1813.39     1713.86     34.54 o 
   3   7   3     3682.31     4329.90     39.45 o 
   4   7   3     8505.48     9074.91     64.49 o 
   5   7   3      521.33      485.26     17.48 o 
   6   7   3      521.92      555.89     22.59 o 
   7   7   3        4.21       10.28      9.96 o 
   8   7   3      816.06      747.40     43.66 o 
   9   7   3       39.69       10.13     24.95 o 
  10   7   3       11.00       -8.48     25.53 o 
  11   7   3       21.87      -17.14     26.21 o 
  12   7   3       94.51      134.66     61.70 o 
  13   7   3       32.72      182.99    166.99 o 
 -15   8   3       57.17      156.96     63.45 o 
 -14   8   3       69.34      168.88    173.09 o 
 -13   8   3      313.04      321.04     63.60 o 
 -12   8   3     2241.19     1906.31    115.74 o 
 -11   8   3     3057.60     2911.21     65.39 o 
 -10   8   3       78.64       74.46     17.56 o 
  -9   8   3       11.53       16.63     10.67 o 
  -8   8   3       70.04       85.47      9.99 o 
  -7   8   3      613.19      583.68     15.14 o 
  -6   8   3     1188.68     1316.31     17.90 o 
  -5   8   3      729.00      678.27     11.57 o 
  -4   8   3      922.54     1006.95     13.30 o 
  -3   8   3      194.53      239.03      8.40 o 
  -2   8   3        8.98       15.22      5.08 o 
  -1   8   3      765.36      775.15     13.97 o 
   0   8   3      111.41      137.01      8.67 o 
   1   8   3      842.17      862.61     11.88 o 
   2   8   3      255.81      280.10     20.41 o 
   3   8   3      866.23      824.05     28.86 o 
   4   8   3       14.66        5.16      5.67 o 
   5   8   3       20.74       27.24      8.62 o 
   6   8   3       60.70       91.64     16.88 o 
   7   8   3      125.37      141.36     16.07 o 
   8   8   3      727.72      697.76     29.87 o 
   9   8   3       58.09       59.94     29.39 o 
  10   8   3       34.29        9.52     26.91 o 
  11   8   3        3.78       -1.28     27.90 o 
  12   8   3      240.23      282.69    126.95 o 
  13   8   3        1.52      438.92     89.08 o 
 -15   9   3       12.60      -15.59     30.85 o 
 -14   9   3      104.90      174.45    106.79 o 
 -13   9   3       81.05       92.13     28.11 o 
 -12   9   3        1.10       -8.39     19.80 o 
 -11   9   3     2820.11     2672.72     97.26 o 
 -10   9   3       84.74       87.08     19.16 o 
  -9   9   3      552.66      556.30     26.15 o 
  -8   9   3     1102.95     1071.85     20.62 o 
  -7   9   3     1101.40     1035.01     20.40 o 
  -6   9   3      876.52      794.71     15.45 o 
  -5   9   3      622.20      623.64     13.48 o 
  -4   9   3     8603.60     8640.18     40.96 o 
  -3   9   3      315.69      312.31     10.17 o 
  -2   9   3       25.71       16.36      6.03 o 
  -1   9   3     1974.38     2049.78     22.41 o 
   0   9   3      470.98      489.91     14.15 o 
   1   9   3     1516.47     1498.17     17.57 o 
   2   9   3     1344.06     1310.76     20.53 o 
   3   9   3      914.41      859.65     20.40 o 
   4   9   3      113.79      127.76     12.43 o 
   5   9   3      842.91      791.41     17.64 o 
   6   9   3     1184.21     1279.17     35.66 o 
   7   9   3       39.32       41.65     16.68 o 
   8   9   3       14.82       10.67     15.24 o 
   9   9   3       14.15       -4.87     18.13 o 
  10   9   3      121.88      116.17     26.58 o 
  11   9   3        0.12        4.09     37.91 o 
  12   9   3      113.02      129.76     63.61 o 
  13   9   3       68.57      813.00    114.88 o 
 -15  10   3       32.45       -6.72     38.92 o 
 -13  10   3        7.11       23.81     63.69 o 
 -12  10   3     2708.92     2607.22     80.87 o 
 -11  10   3     2506.03     2317.94     74.65 o 
 -10  10   3      125.31      131.20     14.79 o 
  -9  10   3      421.77      429.50     20.40 o 
  -8  10   3      213.63      191.46     13.30 o 
  -7  10   3      856.11      819.35     16.29 o 
  -6  10   3     1797.84     1964.06     25.70 o 
  -5  10   3      132.14      160.40     10.08 o 
  -4  10   3     3165.94     3074.67     26.28 o 
  -3  10   3       49.69       66.61      7.00 o 
  -2  10   3     3825.38     3933.06     30.29 o 
  -1  10   3     4989.15     4637.82     34.54 o 
   0  10   3      160.46      170.53     10.53 o 
   1  10   3      272.48      271.93      9.84 o 
   2  10   3      187.60      205.26     12.71 o 
   3  10   3      148.58      145.20     13.55 o 
   4  10   3     1044.98     1032.30     27.03 o 
   5  10   3       84.98       91.68     13.83 o 
   6  10   3      470.44      435.05     19.09 o 
   7  10   3        7.63      -12.64     14.68 o 
   8  10   3       45.18        5.75     21.21 o 
   9  10   3      628.08      566.93     45.62 o 
  10  10   3        0.37      -31.60     21.79 o 
  11  10   3      312.15      272.41     68.69 o 
  12  10   3        2.33       94.06     92.82 o 
 -13  11   3      588.80      683.47     86.53 o 
 -12  11   3      284.28      369.01     62.29 o 
 -11  11   3      296.63      318.08     22.50 o 
 -10  11   3      578.95      524.87     25.27 o 
  -9  11   3        9.90       15.49     12.74 o 
  -8  11   3        1.14      -14.39      8.88 o 
  -7  11   3     1309.38     1313.22     21.97 o 
  -6  11   3      960.70      933.55     22.25 o 
  -5  11   3      398.30      395.78     15.62 o 
  -4  11   3     1846.93     1929.06     28.84 o 
  -3  11   3     1421.78     1423.25     19.70 o 
  -2  11   3     1688.40     1713.40     23.89 o 
  -1  11   3    10416.41    10592.84     58.30 o 
   0  11   3      300.42      316.16     14.34 o 
   1  11   3      897.60      879.76     15.73 o 
   2  11   3     2226.64     2395.36     31.96 o 
   3  11   3     1372.00     1301.17     28.76 o 
   4  11   3      741.68      689.35     21.18 o 
   5  11   3      264.79      238.22     27.15 o 
   6  11   3      437.00      422.70     34.27 o 
   7  11   3      501.27      523.81     36.72 o 
   8  11   3      218.99      232.25     17.14 o 
   9  11   3      186.99      124.34     30.58 o 
  10  11   3       22.77       -9.45     25.63 o 
  11  11   3       10.82        4.03     62.30 o 
  12  11   3      162.59      304.50    205.76 o 
 -15  12   3        0.01      -22.83     35.45 o 
 -13  12   3        8.02       86.26     71.51 o 
 -12  12   3      449.68      459.59     66.71 o 
 -11  12   3      213.66      204.98     34.80 o 
 -10  12   3       50.20       61.87     14.98 o 
  -9  12   3     1420.25     1301.16     37.50 o 
  -8  12   3      559.42      529.01     29.12 o 
  -7  12   3      233.49      227.13     16.45 o 
  -6  12   3        0.02       -2.48     10.29 o 
  -5  12   3      770.84      761.12     19.93 o 
  -4  12   3       77.44      116.29     10.19 o 
  -3  12   3      138.06      163.28     10.41 o 
  -2  12   3      643.93      653.22     17.88 o 
  -1  12   3      711.13      629.23     17.62 o 
   0  12   3     1467.97     1390.23     24.79 o 
   1  12   3     2076.85     2029.85     27.66 o 
   2  12   3      193.31      221.90     15.15 o 
   3  12   3       89.25       79.96     13.16 o 
   4  12   3      605.81      584.47     27.92 o 
   5  12   3       75.64       87.97     21.59 o 
   6  12   3        5.50        5.90     16.11 o 
   7  12   3        1.85       11.14     17.08 o 
   8  12   3      286.88      314.27     39.30 o 
   9  12   3       35.42       18.13     29.95 o 
  10  12   3        7.92       26.67     32.78 o 
  11  12   3        2.21       38.66     62.12 o 
  12  12   3        1.22       46.97     43.80 o 
 -14  13   3       41.84       61.35     48.15 o 
 -13  13   3       84.12      158.05    127.21 o 
 -12  13   3     1596.35     1695.70    129.71 o 
 -11  13   3     1319.38     1206.36    111.50 o 
 -10  13   3      271.29      281.60     31.12 o 
  -9  13   3        1.20        4.01     10.01 o 
  -8  13   3      515.76      559.95     58.19 o 
  -7  13   3       14.91       -5.38     15.23 o 
  -6  13   3     3169.46     2963.75     64.56 o 
  -5  13   3      369.98      349.21     17.76 o 
  -4  13   3      173.54      174.70     12.14 o 
  -3  13   3      201.25      198.98     12.07 o 
  -2  13   3      792.92      755.37     19.93 o 
  -1  13   3     2826.66     2880.22     34.10 o 
   0  13   3     1333.98     1317.49     29.06 o 
   1  13   3      267.67      228.08     13.69 o 
   2  13   3      131.99      130.67     13.98 o 
   3  13   3      208.21      191.49     19.47 o 
   4  13   3      841.17      802.87     41.35 o 
   5  13   3      207.83      221.92     32.95 o 
   6  13   3      232.92      219.42     31.33 o 
   7  13   3       16.12       23.49     23.61 o 
   8  13   3      155.21      147.59     55.19 o 
   9  13   3      426.46      424.92     66.72 o 
  10  13   3      103.31      147.73     70.31 o 
  11  13   3        3.77       36.85     28.61 o 
 -13  14   3       29.84       67.22     49.15 o 
 -12  14   3       63.91       75.20     84.55 o 
 -11  14   3     1993.65     1818.21    163.63 o 
 -10  14   3     1999.18     1913.22     64.75 o 
  -9  14   3      198.74      196.06     49.65 o 
  -8  14   3        5.39       14.92     18.10 o 
  -7  14   3       16.73       20.55     18.06 o 
  -6  14   3     2021.46     1968.67     78.60 o 
  -5  14   3        6.99       -6.15     13.29 o 
  -4  14   3      414.13      453.26     19.70 o 
  -3  14   3      102.98       87.19     10.63 o 
  -2  14   3       31.20       23.25     10.07 o 
  -1  14   3      249.97      264.70     15.04 o 
   0  14   3       21.69        9.52     11.35 o 
   1  14   3       18.77       12.43      9.86 o 
   2  14   3      458.66      447.53     26.29 o 
   3  14   3      836.28      816.43     35.54 o 
   4  14   3      475.81      474.15     37.56 o 
   5  14   3        4.49       -5.61     16.73 o 
   6  14   3       36.85       11.85     17.58 o 
   7  14   3      358.17      326.44     54.51 o 
   8  14   3      789.34      699.89     99.76 o 
   9  14   3       55.58       46.36     47.99 o 
  10  14   3       83.58       75.72     52.69 o 
  11  14   3       13.70       49.67     70.91 o 
 -13  15   3      154.76      412.67    248.53 o 
 -12  15   3        0.99      110.75    132.05 o 
 -11  15   3      977.66     1165.28    144.08 o 
 -10  15   3       79.66       79.99     39.40 o 
  -9  15   3      274.60      293.06     52.61 o 
  -8  15   3      427.90      400.51     36.19 o 
  -7  15   3     1722.77     1787.46     57.08 o 
  -6  15   3     2397.20     2253.91     60.79 o 
  -5  15   3      354.98      371.43     28.92 o 
  -4  15   3        8.81       15.54     13.88 o 
  -3  15   3      331.84      327.08     15.21 o 
  -2  15   3      622.59      550.43     21.03 o 
  -1  15   3     2674.18     2496.62     39.94 o 
   0  15   3     1054.47     1073.54     29.24 o 
   1  15   3      146.67      146.06     21.62 o 
   2  15   3     1424.73     1431.34     43.78 o 
   3  15   3        0.29      -21.29     15.35 o 
   4  15   3      100.03       73.07     22.03 o 
   5  15   3      179.79      195.57     28.94 o 
   6  15   3      707.83      616.42     53.29 o 
   7  15   3        1.22       26.62     28.69 o 
   8  15   3      119.58       76.22     40.38 o 
   9  15   3      167.41      230.77     55.40 o 
  10  15   3       14.20       19.99     54.87 o 
  11  15   3      109.32      208.59     66.14 o 
 -13  16   3      328.92     1110.55    135.87 o 
 -12  16   3      150.82      245.95    160.00 o 
 -11  16   3     1103.12     1214.89    171.01 o 
 -10  16   3        0.21        0.55     27.82 o 
  -9  16   3       61.30      107.59     37.82 o 
  -8  16   3       34.04       38.13     19.53 o 
  -7  16   3      205.97      182.02     27.37 o 
  -6  16   3      333.79      365.58     30.31 o 
  -5  16   3       28.44       18.48     17.41 o 
  -4  16   3      377.10      345.02     29.24 o 
  -3  16   3       26.91       38.07     15.25 o 
  -2  16   3      107.73      105.25     13.59 o 
  -1  16   3        0.03      -10.72     13.29 o 
   0  16   3        0.01        0.16     18.18 o 
   1  16   3      666.77      617.49     42.56 o 
   2  16   3     1639.48     1632.96     53.76 o 
   3  16   3      297.36      254.61     26.47 o 
   4  16   3       88.15       63.54     20.84 o 
   5  16   3        0.90      -16.83     18.49 o 
   6  16   3        5.95      -29.26     24.36 o 
   7  16   3       81.72       95.51     42.43 o 
   8  16   3       46.63       56.72     36.70 o 
   9  16   3       24.34       -3.76     74.95 o 
  10  16   3        8.73       48.68     85.29 o 
 -13  17   3      491.34     1176.65    133.26 o 
 -12  17   3      141.24      534.88    337.96 o 
 -11  17   3      161.85      190.45    128.33 o 
 -10  17   3     1984.53     1958.07    116.33 o 
  -9  17   3       32.05       42.89     34.68 o 
  -8  17   3       53.04       43.14     25.54 o 
  -7  17   3        0.00       10.74     21.53 o 
  -6  17   3      153.87      134.25     23.55 o 
  -5  17   3      486.71      493.38     34.00 o 
  -4  17   3      214.90      240.26     28.79 o 
  -3  17   3      484.36      502.36     31.14 o 
  -2  17   3      434.22      438.43     39.64 o 
  -1  17   3      466.04      483.39     37.13 o 
   0  17   3     3654.98     3375.18     75.47 o 
   1  17   3      279.47      350.84     42.35 o 
   2  17   3     4918.56     4467.79     87.98 o 
   3  17   3       19.52       15.89     18.04 o 
   4  17   3      234.03      250.37     30.43 o 
   5  17   3        8.33       15.05     23.47 o 
   6  17   3      107.75       87.22     48.52 o 
   7  17   3        0.81      -14.36     25.17 o 
   8  17   3      147.82      215.23     57.67 o 
   9  17   3      132.68      169.14     48.64 o 
  10  17   3       16.51       50.57     90.72 o 
 -12  18   3      207.03      794.57    138.16 o 
 -11  18   3      220.69      458.60    171.85 o 
 -10  18   3     1013.26     1038.40    108.82 o 
  -9  18   3      327.99      399.41     69.42 o 
  -8  18   3       26.98       64.86     35.89 o 
  -7  18   3        2.21        8.31     22.06 o 
  -6  18   3     1043.62      977.57     46.86 o 
  -5  18   3      105.05       97.00     22.48 o 
  -4  18   3      168.80      177.48     26.09 o 
  -3  18   3       96.95      107.07     26.47 o 
  -2  18   3      831.43      808.41    126.79 o 
  -1  18   3     2670.95     2512.85     93.13 o 
   0  18   3       49.76       83.18     30.44 o 
   1  18   3      912.77      906.64     57.63 o 
   2  18   3        0.60       10.05     25.76 o 
   3  18   3        0.01      -16.36     16.69 o 
   4  18   3      286.87      313.57     35.26 o 
   5  18   3      379.55      368.54     59.01 o 
   6  18   3        0.09       16.23     27.08 o 
   7  18   3      360.92      386.13     64.17 o 
   8  18   3       48.32       57.02     88.98 o 
   9  18   3      217.68      271.08     80.08 o 
 -12  19   3        1.89      250.48    238.81 o 
 -11  19   3      239.68      291.22    235.81 o 
 -10  19   3        0.77       53.42    109.73 o 
  -9  19   3      203.58      293.70     78.34 o 
  -8  19   3       49.61       56.13     34.94 o 
  -7  19   3        2.11       17.15     41.22 o 
  -6  19   3       61.29       62.23     25.33 o 
  -5  19   3      380.69      357.51     34.61 o 
  -4  19   3       14.56       30.28     22.65 o 
  -3  19   3        0.23        0.53     30.09 o 
  -2  19   3      247.57      150.46     82.29 o 
  -1  19   3     2135.80     1889.36    161.03 o 
   0  19   3     1864.38     1933.56     94.32 o 
   1  19   3       86.09      101.69     43.71 o 
   2  19   3       51.87       82.67     34.49 o 
   3  19   3       21.89       60.87     32.43 o 
   4  19   3       58.86       20.28     23.23 o 
   5  19   3        3.94       43.82     32.69 o 
   6  19   3        0.70      -14.70     63.10 o 
   7  19   3      270.46      337.12    110.54 o 
   8  19   3      298.30      308.40    145.08 o 
   9  19   3      378.00      414.11     69.11 o 
 -11  20   3      202.98      756.29    145.69 o 
 -10  20   3      291.78      498.54    278.34 o 
  -9  20   3       15.32       27.25     52.30 o 
  -8  20   3      114.21      165.26     47.25 o 
  -7  20   3      188.58      202.72     48.12 o 
  -6  20   3      566.31      663.02     64.10 o 
  -5  20   3       37.32       65.51     23.53 o 
  -4  20   3       55.41       80.94     36.86 o 
  -3  20   3      242.38      261.00     91.39 o 
  -2  20   3     1004.40      901.27    132.65 o 
  -1  20   3      299.09      371.92    103.50 o 
   0  20   3      214.07      241.21     94.23 o 
   1  20   3       33.03       64.65     40.98 o 
   2  20   3      512.53      632.64     71.32 o 
   3  20   3       31.87       50.74     39.05 o 
   4  20   3       48.41       74.99     37.53 o 
   5  20   3       12.72       39.04     58.23 o 
   6  20   3      105.39      235.30    122.47 o 
   7  20   3       12.46       57.14     59.80 o 
   8  20   3        0.13       71.21    118.34 o 
 -10  21   3        0.83      160.30    175.03 o 
  -9  21   3      131.08      182.51     70.40 o 
  -8  21   3        4.98      311.89    134.86 o 
  -7  21   3        0.13       45.16     30.66 o 
  -6  21   3      898.68      854.40     79.60 o 
  -5  21   3       69.71      116.61     40.86 o 
  -4  21   3       22.68       35.73     68.84 o 
  -3  21   3      310.73      302.48     95.71 o 
  -2  21   3      637.75      611.20    120.35 o 
  -1  21   3        6.80       58.40     76.17 o 
   0  21   3      329.02      247.15     93.45 o 
   1  21   3      603.27      494.12    116.51 o 
   2  21   3       35.35      142.61     46.39 o 
   3  21   3       56.03      135.92     82.45 o 
   4  21   3      112.33      197.24     93.81 o 
   5  21   3       52.12      137.58     83.56 o 
   6  21   3       20.55       30.77     42.47 o 
   7  21   3        4.12       44.47    110.10 o 
  -9  22   3        0.72      115.59    139.67 o 
  -8  22   3        7.39       42.02    107.01 o 
  -7  22   3       18.58       52.64     32.84 o 
  -6  22   3      174.09      271.14     88.58 o 
  -5  22   3      288.03      437.89    103.80 o 
  -4  22   3       31.08       39.41     65.88 o 
  -3  22   3      339.60      404.68    102.34 o 
  -2  22   3      390.65      609.33    119.45 o 
  -1  22   3     1057.96      824.14    135.82 o 
   0  22   3     1006.29      929.70    180.69 o 
   1  22   3       26.82       71.60     74.55 o 
   2  22   3      386.73      487.37    124.44 o 
   3  22   3       20.43       89.40     86.68 o 
   4  22   3        4.00      183.06     90.66 o 
   5  22   3       36.34      260.97    107.35 o 
   6  22   3      223.62      314.11    178.20 o 
   7  22   3       99.59      158.52     49.30 o 
  -8  23   3      151.31      462.43    159.18 o 
  -7  23   3       59.77      337.61    129.04 o 
  -6  23   3     1060.46     1044.50    145.69 o 
  -5  23   3      100.80      199.42     74.24 o 
  -4  23   3      704.14      741.15    127.84 o 
  -3  23   3        8.31      121.34     75.21 o 
  -2  23   3      268.74      372.18    103.69 o 
  -1  23   3     1223.78      792.11    166.92 o 
   0  23   3     1436.29     1291.82    166.94 o 
   1  23   3      217.70      245.05     92.39 o 
   2  23   3      574.83      896.90    194.00 o 
   3  23   3      253.71      488.44    124.22 o 
   4  23   3       55.87      256.50     95.92 o 
   5  23   3       62.84      391.69    147.56 o 
   6  23   3       15.45      153.16     72.13 o 
  -7  24   3       66.76      594.84    178.09 o 
  -6  24   3       10.68      138.60     77.30 o 
  -5  24   3      127.72      259.43     91.47 o 
  -4  24   3        6.55       96.47     74.76 o 
  -3  24   3       75.74      223.11     89.49 o 
  -2  24   3      203.99      264.76     93.99 o 
  -1  24   3       57.01      153.02     77.91 o 
   0  24   3       62.86       81.75     72.88 o 
   1  24   3       18.68      121.93    111.15 o 
   2  24   3        6.25      180.59     92.24 o 
   3  24   3      182.10      589.37    185.08 o 
   4  24   3       20.11      178.70     75.73 o 
   5  24   3       34.08      181.82     98.94 o 
  -6  25   3       74.99      236.77     80.58 o 
  -5  25   3      199.00      361.02    101.88 o 
  -4  25   3      358.93      523.03    115.77 o 
  -3  25   3       13.18      191.44     82.68 o 
  -2  25   3       77.76      193.03     83.75 o 
  -1  25   3      210.80      245.35     93.15 o 
   0  25   3      428.94      462.57    112.69 o 
   1  25   3      604.70     1076.45    217.01 o 
   2  25   3       58.78      242.20    178.46 o 
   3  25   3        2.86       17.94    147.36 o 
  -4  26   3       17.36      211.25     81.18 o 
  -3  26   3        9.38      144.98     91.26 o 
  -2  26   3        5.46      143.21     78.62 o 
  -1  26   3      374.97      604.06    169.90 o 
   0  26   3        1.75      132.86     76.24 o 
   1  26   3       16.25      266.08     94.17 o 
 -17   0   4       17.17       29.00     39.13 o 
 -16   0   4      176.29      228.26     61.90 o 
 -15   0   4      434.83      396.09     77.49 o 
 -14   0   4      190.12       95.31     41.60 o 
 -13   0   4     1690.58     1470.06    104.97 o 
 -12   0   4        1.85        4.83     21.32 o 
 -11   0   4     3665.00     3811.41    117.98 o 
 -10   0   4       90.21      150.41     29.17 o 
  -9   0   4       81.04       99.09     23.22 o 
  -8   0   4     3459.99     3686.00     92.25 o 
  -7   0   4    13100.13    13239.86    170.63 o 
  -6   0   4     1473.96     1717.10     52.19 o 
  -5   0   4        8.46        0.42      5.36 o 
  -4   0   4    19027.08    19225.52    145.63 o 
  -3   0   4      270.37      280.49     10.88 o 
  -2   0   4      590.16      640.52     12.10 o 
  -1   0   4    15299.01    14817.43     67.36 o 
   0   0   4     6912.71     6690.63    110.46 o 
   1   0   4    34732.44    34988.10    195.75 o 
   2   0   4     9312.41     9008.73     84.86 o 
   3   0   4     9193.05    10588.22     92.24 o 
   4   0   4      665.16      659.53     25.93 o 
   5   0   4      419.55      326.83     52.47 o 
   6   0   4       54.38       43.74     30.71 o 
   7   0   4      200.17      215.99     37.98 o 
   8   0   4      920.91      923.77     67.71 o 
   9   0   4      489.69      405.81     52.44 o 
  10   0   4      771.59      929.90     88.78 o 
  11   0   4     1983.43     1984.03     97.81 o 
  12   0   4      181.61      289.22     57.04 o 
 -17   1   4       98.60      117.19     38.72 o 
 -16   1   4       11.80       12.89     24.82 o 
 -15   1   4       16.45       50.27     28.01 o 
 -14   1   4      563.56      587.31     66.99 o 
 -13   1   4       53.26       78.30     28.79 o 
 -12   1   4      167.45      158.70     23.84 o 
 -11   1   4     4273.33     4282.38     81.13 o 
 -10   1   4      157.14      172.23     22.34 o 
  -9   1   4      305.29      348.78     26.97 o 
  -8   1   4      844.85      922.92     33.72 o 
  -7   1   4      434.05      454.33     23.09 o 
  -6   1   4     1031.38     1076.34     29.35 o 
  -5   1   4       42.21       51.93      5.59 o 
  -4   1   4       83.17       53.77      4.83 o 
  -3   1   4     5506.94     5645.30     24.49 o 
  -2   1   4      185.05      225.23      6.70 o 
  -1   1   4    73532.42    70920.12    402.90 o 
   0   1   4    18411.68    17902.13     84.39 o 
   1   1   4    15717.49    15913.95     63.53 o 
   2   1   4        8.55        0.63      5.02 o 
   3   1   4     2341.46     2293.03     27.20 o 
   4   1   4      905.37      836.42     21.76 o 
   5   1   4      201.06      170.87     12.59 o 
   6   1   4      115.01      125.34     19.43 o 
   7   1   4       11.99        9.45     12.66 o 
   8   1   4       99.07       82.58     19.88 o 
   9   1   4        9.42       16.09      9.63 o 
  10   1   4        9.67       18.59     12.01 o 
  11   1   4      287.43      307.21     37.62 o 
  12   1   4       92.23      110.54     32.89 o 
  13   1   4       84.65       41.46     26.06 o 
 -16   2   4       15.60       45.66     27.95 o 
 -15   2   4       31.66       27.48     26.21 o 
 -14   2   4       20.78       -6.29     27.82 o 
 -13   2   4       39.11        7.64     17.76 o 
 -12   2   4      481.96      478.33     36.63 o 
 -11   2   4     3139.91     3279.92     71.22 o 
 -10   2   4       61.07       54.91     14.43 o 
  -9   2   4        7.91       27.20     11.00 o 
  -8   2   4      254.42      290.55     21.77 o 
  -7   2   4      145.94      201.79     16.88 o 
  -6   2   4     1163.85     1127.33     26.66 o 
  -5   2   4     4435.63     4626.45     37.48 o 
  -4   2   4     3498.51     3399.43     27.52 o 
  -3   2   4     6601.28     6573.69     28.87 o 
  -2   2   4        3.30       -3.61      3.86 o 
  -1   2   4      136.17      126.96      6.37 o 
   0   2   4    69026.00    67756.15    339.07 o 
   1   2   4    14789.18    14791.08     75.33 o 
   2   2   4     2600.12     2689.80     31.61 o 
   3   2   4     4886.22     5285.21     38.50 o 
   4   2   4      469.57      505.35     14.67 o 
   5   2   4      528.48      568.58     20.96 o 
   6   2   4     1107.57     1073.97     28.11 o 
   7   2   4       64.08       60.40     11.96 o 
   8   2   4       78.51       92.00     14.18 o 
   9   2   4     2705.71     2503.05     51.57 o 
  10   2   4     2142.21     1914.92     67.87 o 
  11   2   4      115.59      101.41     25.41 o 
  12   2   4       23.38       82.66     32.31 o 
  13   2   4       31.10        1.66     73.90 o 
 -16   3   4        8.78       11.13     25.04 o 
 -15   3   4       51.61       70.80     31.17 o 
 -14   3   4      649.01      524.33     59.03 o 
 -13   3   4      198.94      201.45     32.52 o 
 -12   3   4     2603.08     2492.43     81.15 o 
 -11   3   4     3148.75     3076.67     68.84 o 
 -10   3   4      363.13      380.45     29.15 o 
  -9   3   4        1.83       -6.31      7.91 o 
  -8   3   4        0.83       -5.54      6.98 o 
  -7   3   4     6287.92     6371.16     60.56 o 
  -6   3   4      826.49      858.63     16.30 o 
  -5   3   4     2777.61     2943.03     21.18 o 
  -4   3   4       36.43       60.22      4.52 o 
  -3   3   4     3241.76     2849.85     18.53 o 
  -2   3   4      291.00      281.40      9.95 o 
  -1   3   4     3607.16     3771.95     31.90 o 
   0   3   4    83320.16    79871.99    809.47 o 
   1   3   4    10582.30    10759.03     56.03 o 
   2   3   4      333.46      374.72     15.11 o 
   3   3   4     1448.35     1455.48     21.82 o 
   4   3   4     1685.53     1589.89     21.97 o 
   5   3   4      163.10      245.83     13.24 o 
   6   3   4      356.18      346.67     21.31 o 
   7   3   4        5.58        1.95      9.10 o 
   8   3   4      620.86      526.92     27.27 o 
   9   3   4      874.40      790.92     33.05 o 
  10   3   4      694.91      798.69     57.54 o 
  11   3   4     2440.37     2600.10     82.96 o 
  12   3   4      262.64      337.08     90.08 o 
 -16   4   4       16.18       18.25     27.71 o 
 -15   4   4        6.74       -3.10     19.63 o 
 -14   4   4       38.40       54.88     31.63 o 
 -13   4   4      158.07      173.86     30.94 o 
 -12   4   4      547.97      505.22     46.94 o 
 -11   4   4     3960.62     3954.26     61.98 o 
 -10   4   4       38.60       51.24     13.55 o 
  -9   4   4      329.92      412.69     22.37 o 
  -8   4   4     2741.22     2575.99     45.56 o 
  -7   4   4      299.97      322.14     16.39 o 
  -6   4   4       21.57       15.28      5.95 o 
  -5   4   4     2585.94     2702.29     21.48 o 
  -4   4   4     1419.09     1418.93     12.44 o 
  -3   4   4     5022.31     4764.53     25.17 o 
  -2   4   4     2024.15     2150.99     20.44 o 
  -1   4   4     3957.38     4248.35     31.42 o 
   0   4   4    24064.45    24235.26     98.04 o 
   1   4   4        0.45       -0.50      3.86 o 
   2   4   4      222.63      190.12     11.14 o 
   3   4   4     4399.51     4608.35     45.81 o 
   4   4   4     1703.35     1804.94     25.54 o 
   5   4   4     1657.60     1556.01     24.04 o 
   6   4   4      609.78      602.76     16.80 o 
   7   4   4      488.32      455.69     16.04 o 
   8   4   4       81.88       73.52     15.24 o 
   9   4   4      275.56      265.46     23.86 o 
  10   4   4      359.85      341.30     38.84 o 
  11   4   4      208.05      291.43     49.09 o 
  12   4   4       50.61      181.13     56.76 o 
  13   4   4      608.81      688.00    197.84 o 
 -16   5   4        0.55      -31.65     23.15 o 
 -15   5   4      159.50      118.05     33.90 o 
 -14   5   4      774.08      745.14     68.63 o 
 -13   5   4      116.61      106.45     27.32 o 
 -12   5   4      960.20      971.05     53.38 o 
 -11   5   4     1702.09     1717.29     46.51 o 
 -10   5   4     2514.40     2538.76     52.38 o 
  -9   5   4       35.30       51.76     12.79 o 
  -8   5   4     2938.88     2911.99     40.45 o 
  -7   5   4      640.65      675.51     18.09 o 
  -6   5   4      774.78      813.44     14.62 o 
  -5   5   4       50.83       42.21      5.97 o 
  -4   5   4        4.14        0.57      3.40 o 
  -3   5   4     9948.37     9770.07     38.02 o 
  -2   5   4      709.67      706.41     12.86 o 
  -1   5   4      215.14      183.91      9.91 o 
   0   5   4    12926.94    12732.11     57.14 o 
   1   5   4     4822.61     4675.29     55.37 o 
   2   5   4      673.91      702.18     13.85 o 
   3   5   4     7474.25     7794.02     73.03 o 
   4   5   4      275.12      305.64     15.49 o 
   5   5   4     1704.17     1823.18     32.23 o 
   6   5   4      145.00      191.51     14.55 o 
   7   5   4       36.06       38.73     10.22 o 
   8   5   4      264.91      236.35     16.88 o 
   9   5   4        4.63      -13.75     13.07 o 
  10   5   4        1.51       -1.26     23.86 o 
  11   5   4       48.96       23.47     23.90 o 
  12   5   4      177.77      363.12     96.43 o 
  13   5   4     1023.49     1167.43    119.48 o 
 -16   6   4       61.68       96.45     53.16 o 
 -15   6   4      247.80      321.44     77.92 o 
 -14   6   4        0.30       35.11     24.79 o 
 -13   6   4      266.07      296.69     39.03 o 
 -12   6   4      682.29      796.13     52.88 o 
 -11   6   4      114.46      109.78     23.47 o 
 -10   6   4      351.71      362.90     17.20 o 
  -9   6   4      276.20      226.11     14.69 o 
  -8   6   4      306.32      303.90     18.47 o 
  -7   6   4      128.87      169.57      8.91 o 
  -6   6   4       17.54       12.41      5.68 o 
  -5   6   4      685.94      597.35     11.08 o 
  -4   6   4      156.13      190.77      7.05 o 
  -3   6   4       51.07       46.33      5.78 o 
  -2   6   4      987.05      894.36     14.31 o 
  -1   6   4      423.89      513.38     14.32 o 
   0   6   4     2571.19     2730.79     24.56 o 
   1   6   4     3697.75     3840.10     35.61 o 
   2   6   4     4469.81     4027.41     28.61 o 
   3   6   4     1958.62     2130.54     34.34 o 
   4   6   4     2754.12     2881.44     37.12 o 
   5   6   4     2073.26     2245.81     37.27 o 
   6   6   4     1300.80     1298.37     30.34 o 
   7   6   4       46.83       45.39     11.07 o 
   8   6   4      144.66      162.55     19.80 o 
   9   6   4     1093.57     1065.74     66.73 o 
  10   6   4       29.60      -13.82     23.32 o 
  11   6   4        0.17       10.53     24.41 o 
  12   6   4       56.89      213.40     76.41 o 
 -16   7   4      383.33      378.56     89.29 o 
 -15   7   4        9.71      -42.30     31.29 o 
 -14   7   4       15.95      107.34     61.62 o 
 -13   7   4       21.53       19.49     16.01 o 
 -12   7   4      249.48      251.76     28.07 o 
 -11   7   4      329.49      350.29     28.28 o 
 -10   7   4     1415.33     1418.44     36.06 o 
  -9   7   4      282.73      293.16     20.69 o 
  -8   7   4     1192.00     1110.46     18.28 o 
  -7   7   4     1163.00     1277.34     17.49 o 
  -6   7   4     3086.20     3336.91     27.66 o 
  -5   7   4      143.76      146.58      8.04 o 
  -4   7   4      530.94      598.64     10.02 o 
  -3   7   4     1298.86     1450.77     18.12 o 
  -2   7   4      679.32      739.88     13.64 o 
  -1   7   4      554.63      533.45     14.68 o 
   0   7   4     3293.73     3399.01     29.49 o 
   1   7   4       31.07       17.67      5.63 o 
   2   7   4     5018.54     4886.71     35.46 o 
   3   7   4      521.95      605.57     21.84 o 
   4   7   4     1646.36     1722.32     33.64 o 
   5   7   4      138.51      179.93     15.26 o 
   6   7   4        0.05       12.87      7.93 o 
   7   7   4       38.70       29.14     13.69 o 
   8   7   4        2.58       14.70     19.58 o 
   9   7   4      170.33      130.54     39.05 o 
  10   7   4       30.83       32.62     35.56 o 
  11   7   4       52.92       77.15     38.21 o 
  12   7   4       19.94       54.03     78.03 o 
 -16   8   4        0.33       12.69     42.98 o 
 -15   8   4       69.82      -11.20     34.09 o 
 -14   8   4       22.29       39.50     27.28 o 
 -13   8   4      306.69      339.08     37.36 o 
 -12   8   4      299.95      299.43     28.81 o 
 -11   8   4     1513.52     1609.20     48.36 o 
 -10   8   4      860.22      862.67     35.89 o 
  -9   8   4      732.29      758.59     16.81 o 
  -8   8   4      331.97      345.52     12.10 o 
  -7   8   4      157.63      113.69      8.96 o 
  -6   8   4      816.11      821.03     17.00 o 
  -5   8   4      483.56      468.01     13.55 o 
  -4   8   4      336.53      292.13      9.20 o 
  -3   8   4     3365.48     3442.67     25.20 o 
  -2   8   4        5.71        8.54      5.10 o 
  -1   8   4        5.55       -7.69      4.76 o 
   0   8   4      880.45      796.86     16.79 o 
   1   8   4     9553.86     9140.14     55.88 o 
   2   8   4     2919.96     2848.18     31.72 o 
   3   8   4     1321.30     1390.71     20.65 o 
   4   8   4     1033.28     1042.61     21.02 o 
   5   8   4       10.42       20.01     11.18 o 
   6   8   4      394.37      446.20     24.88 o 
   7   8   4      614.16      568.63     33.81 o 
   8   8   4      174.41      166.45     19.52 o 
   9   8   4      689.58      650.77     73.24 o 
  10   8   4       40.44       13.47     40.67 o 
  11   8   4       39.70       52.28     56.28 o 
  12   8   4        0.80       59.21     58.99 o 
 -16   9   4      637.84      607.41    108.07 o 
 -15   9   4      169.48      212.18     68.08 o 
 -14   9   4      501.39      927.69    110.39 o 
 -13   9   4        3.27       19.14     23.39 o 
 -12   9   4     1737.21     1704.11    118.32 o 
 -11   9   4      638.49      594.68     45.42 o 
 -10   9   4     9103.55     8787.89     73.75 o 
  -9   9   4        3.50       10.36      9.31 o 
  -8   9   4      225.14      234.87     15.12 o 
  -7   9   4      244.98      269.76     12.12 o 
  -6   9   4     1336.98     1277.04     19.72 o 
  -5   9   4      760.42      819.44     17.08 o 
  -4   9   4     3639.85     3546.25     24.70 o 
  -3   9   4     8062.72     8559.02     62.02 o 
  -2   9   4      513.64      580.44     14.16 o 
  -1   9   4     2847.08     3175.46     28.53 o 
   0   9   4       24.85       15.80      7.77 o 
   1   9   4      605.10      609.62     20.83 o 
   2   9   4     3238.89     3016.35     40.26 o 
   3   9   4     2385.51     2184.88     30.22 o 
   4   9   4       43.33       41.44      9.89 o 
   5   9   4      312.15      312.80     17.54 o 
   6   9   4        1.02        3.45     14.59 o 
   7   9   4        5.05       11.30     15.41 o 
   8   9   4       64.75       38.93     21.47 o 
   9   9   4       13.17      -21.28     19.04 o 
  10   9   4      280.17      330.21     63.99 o 
  11   9   4      218.93      299.73    116.32 o 
  12   9   4       72.08      154.24    115.11 o 
 -15  10   4      122.74      135.33     58.19 o 
 -14  10   4        0.10      113.38    136.02 o 
 -13  10   4     1404.05     1306.84    281.22 o 
 -12  10   4     1403.92     1361.44     42.02 o 
 -11  10   4       31.74       35.71     12.17 o 
 -10  10   4      229.28      197.66     19.89 o 
  -9  10   4      737.88      660.54     31.45 o 
  -8  10   4      240.23      289.86     14.42 o 
  -7  10   4        2.01        4.82      4.66 o 
  -6  10   4      604.13      659.84     13.55 o 
  -5  10   4     1319.06     1342.50     18.20 o 
  -4  10   4     6693.98     6667.77     38.96 o 
  -3  10   4     1096.39     1038.54     17.95 o 
  -2  10   4      530.76      632.43     15.00 o 
  -1  10   4      475.50      512.63     14.40 o 
   0  10   4      904.66      833.07     18.11 o 
   1  10   4      894.41     1012.74     22.87 o 
   2  10   4      695.75      763.49     28.31 o 
   3  10   4     2025.42     1994.60     32.17 o 
   4  10   4       88.90       80.99     12.62 o 
   5  10   4       27.65       39.01     19.54 o 
   6  10   4     1565.97     1497.93     48.10 o 
   7  10   4       60.67       32.52     17.98 o 
   8  10   4     1564.06     1470.42     58.71 o 
   9  10   4       16.49       -3.17     23.44 o 
  10  10   4       79.57       84.06     40.65 o 
  11  10   4        2.43        2.10     59.84 o 
  12  10   4       24.46       11.89     39.01 o 
 -15  11   4       43.08       -8.61     36.44 o 
 -13  11   4       87.55      114.79     39.71 o 
 -12  11   4     1080.05      992.49     41.81 o 
 -11  11   4      917.02      976.66     37.04 o 
 -10  11   4     2411.83     2212.87     48.87 o 
  -9  11   4      858.45      869.32     30.82 o 
  -8  11   4      805.15      785.53     31.60 o 
  -7  11   4      590.19      594.87     17.14 o 
  -6  11   4      107.15      106.66      9.62 o 
  -5  11   4      767.38      833.58     15.65 o 
  -4  11   4     1325.56     1263.44     18.83 o 
  -3  11   4      762.87      785.12     16.87 o 
  -2  11   4     2753.19     2665.48     32.50 o 
  -1  11   4     2123.64     2164.41     26.07 o 
   0  11   4        0.77       -0.36      7.04 o 
   1  11   4     3321.35     3307.92     31.15 o 
   2  11   4      506.37      511.24     21.89 o 
   3  11   4     2444.61     2501.64     37.96 o 
   4  11   4     1332.43     1267.01     45.26 o 
   5  11   4        5.17       19.41     16.83 o 
   6  11   4       56.18       56.28     19.96 o 
   7  11   4      156.40      125.03     29.13 o 
   8  11   4      182.63      177.55     32.67 o 
   9  11   4      324.15      277.91     66.52 o 
  10  11   4        5.35      -35.66     50.82 o 
  11  11   4       53.89       41.32     35.62 o 
 -14  12   4      116.39      611.54    286.84 o 
 -13  12   4        7.80       56.87     60.88 o 
 -12  12   4       66.68       77.93     21.55 o 
 -11  12   4       48.34       48.13     16.32 o 
 -10  12   4       71.40       67.80     13.94 o 
  -9  12   4     1406.35     1374.25     38.79 o 
  -8  12   4       17.95       18.72      9.03 o 
  -7  12   4      196.89      198.22     15.46 o 
  -6  12   4      398.82      405.42     17.37 o 
  -5  12   4      577.75      565.96     16.33 o 
  -4  12   4      367.92      372.74     13.53 o 
  -3  12   4     1096.84     1209.08     21.43 o 
  -2  12   4       77.54       71.27     10.55 o 
  -1  12   4     1363.07     1510.47     24.48 o 
   0  12   4      564.20      619.34     19.54 o 
   1  12   4       74.13       67.65      9.11 o 
   2  12   4       14.79        8.35      9.74 o 
   3  12   4       22.17       23.79     10.68 o 
   4  12   4      218.95      255.00     21.39 o 
   5  12   4     1070.97     1018.64     43.46 o 
   6  12   4      427.07      437.31     35.14 o 
   7  12   4       52.03       42.48     25.59 o 
   8  12   4       18.91        3.90     24.19 o 
   9  12   4       48.64       37.66     32.59 o 
  10  12   4      175.41      156.66     46.21 o 
  11  12   4       63.99      102.17     42.29 o 
 -15  13   4        0.47        1.23     38.09 o 
 -13  13   4       31.71      173.80    134.48 o 
 -12  13   4      584.68      583.01    107.11 o 
 -11  13   4        4.99       28.77     22.65 o 
 -10  13   4      199.72      210.71     23.70 o 
  -9  13   4      499.38      486.72     29.96 o 
  -8  13   4      309.33      270.67     29.97 o 
  -7  13   4     1191.23     1245.39     40.63 o 
  -6  13   4      279.52      290.85     19.44 o 
  -5  13   4       92.42      100.40     10.37 o 
  -4  13   4      712.45      737.24     20.47 o 
  -3  13   4       79.77       88.19     10.60 o 
  -2  13   4      943.71      932.84     23.15 o 
  -1  13   4       32.48       24.52      9.07 o 
   0  13   4     1087.16     1143.15     25.66 o 
   1  13   4       69.00       51.65      9.07 o 
   2  13   4      431.21      473.31     22.02 o 
   3  13   4       14.60       16.37     17.20 o 
   4  13   4      963.30      894.08     42.77 o 
   5  13   4        5.32        5.45     18.01 o 
   6  13   4     1126.28      967.10     46.54 o 
   7  13   4       91.52       93.87     37.88 o 
   8  13   4        0.49      -26.11     26.34 o 
   9  13   4        0.15       18.79     39.04 o 
  10  13   4       50.34       94.62    110.21 o 
  11  13   4        1.72       47.05     68.77 o 
 -13  14   4       12.58      108.49    117.93 o 
 -12  14   4      338.45      442.92     70.15 o 
 -11  14   4     3016.27     3025.82    138.82 o 
 -10  14   4      208.77      170.43     41.55 o 
  -9  14   4        1.13       -7.74     16.45 o 
  -8  14   4       24.86       46.84     19.72 o 
  -7  14   4      263.71      256.38     26.39 o 
  -6  14   4       85.26       79.43     20.45 o 
  -5  14   4       38.43       26.40     11.39 o 
  -4  14   4      133.95      117.88     12.07 o 
  -3  14   4     3099.86     3072.14     41.86 o 
  -2  14   4     1183.75     1197.27     26.17 o 
  -1  14   4        3.69       -8.93      8.30 o 
   0  14   4     1891.53     1840.87     40.31 o 
   1  14   4     1521.77     1525.74     36.46 o 
   2  14   4     1150.17     1021.48     34.17 o 
   3  14   4      460.50      415.81     29.39 o 
   4  14   4      377.90      380.17     35.12 o 
   5  14   4      489.07      556.41     41.18 o 
   6  14   4      376.21      377.94     42.04 o 
   7  14   4       40.98       56.82     34.46 o 
   8  14   4       84.17       92.86     40.91 o 
   9  14   4       37.40       46.01     39.12 o 
  10  14   4      553.96      663.71    124.92 o 
  11  14   4      100.21      288.97    198.37 o 
 -13  15   4      728.77      945.38    161.36 o 
 -12  15   4        2.87       25.17     60.25 o 
 -11  15   4      512.90      583.60     82.04 o 
 -10  15   4      365.80      393.06    113.47 o 
  -9  15   4       89.98       49.96     23.99 o 
  -8  15   4       92.56      120.65     24.11 o 
  -7  15   4       77.49       91.40     20.43 o 
  -6  15   4      136.78      149.46     23.57 o 
  -5  15   4       53.98       68.89     19.73 o 
  -4  15   4       71.98       94.93     16.22 o 
  -3  15   4        7.22       10.59     10.04 o 
  -2  15   4     2213.46     2108.36     39.35 o 
  -1  15   4     1196.43     1242.82     31.25 o 
   0  15   4      115.23      133.33     21.65 o 
   1  15   4     3692.08     3464.73     73.09 o 
   2  15   4      332.80      289.63     31.90 o 
   3  15   4      164.69      192.29     24.59 o 
   4  15   4     1317.84     1092.02     48.80 o 
   5  15   4      292.37      321.12     34.18 o 
   6  15   4       87.23       51.85     37.29 o 
   7  15   4      712.15      782.50     92.28 o 
   8  15   4        9.06       21.90     33.01 o 
   9  15   4       13.68       40.56     45.17 o 
  10  15   4        2.24       54.48     55.59 o 
 -13  16   4      311.82     1043.37    125.46 o 
 -12  16   4      471.26      689.13    269.85 o 
 -11  16   4     1507.23     1571.95    104.48 o 
 -10  16   4      777.06      734.10    146.43 o 
  -9  16   4      870.11      826.38    132.79 o 
  -8  16   4      436.43      374.06     34.33 o 
  -7  16   4       12.93       25.26     17.23 o 
  -6  16   4        7.18       -0.97     14.63 o 
  -5  16   4      105.13       68.46     19.22 o 
  -4  16   4       68.95       58.50     23.50 o 
  -3  16   4      198.68      231.28     21.49 o 
  -2  16   4     2262.40     2358.85     54.19 o 
  -1  16   4       66.70       71.17     21.68 o 
   0  16   4     8268.19     7907.38     96.76 o 
   1  16   4       79.72       93.75     27.88 o 
   2  16   4      435.51      472.42     37.91 o 
   3  16   4      847.27      828.16     40.27 o 
   4  16   4       24.84       17.29     20.37 o 
   5  16   4      343.35      325.43     56.54 o 
   6  16   4        5.71       40.22     36.22 o 
   7  16   4       27.84       54.03     44.91 o 
   8  16   4        7.21       40.07     45.67 o 
   9  16   4       93.35      121.51     69.05 o 
  10  16   4      108.76       97.56    120.96 o 
 -12  17   4      982.54     1263.39    139.29 o 
 -11  17   4      180.05      248.29    112.89 o 
 -10  17   4       39.87        8.00     27.82 o 
  -9  17   4       73.65       66.35     35.52 o 
  -8  17   4       34.03       41.55     23.43 o 
  -7  17   4      393.93      481.74     38.55 o 
  -6  17   4      411.21      337.82     29.67 o 
  -5  17   4       84.85       68.49     20.59 o 
  -4  17   4      657.80      702.61     39.60 o 
  -3  17   4      146.16      154.08     23.03 o 
  -2  17   4      413.36      438.97     29.42 o 
  -1  17   4     4563.41     4394.82    109.40 o 
   0  17   4     1340.48     1392.09     65.88 o 
   1  17   4      250.51      254.80     38.97 o 
   2  17   4        7.04       50.73     24.39 o 
   3  17   4       27.33       27.33     24.72 o 
   4  17   4       93.66      105.54     25.44 o 
   5  17   4       78.88       45.76     41.10 o 
   6  17   4      222.32      225.24     51.21 o 
   7  17   4       10.31       82.00     59.84 o 
   8  17   4       80.41      125.50     75.18 o 
   9  17   4       97.32      122.61    149.07 o 
 -12  18   4      682.65      861.71    228.67 o 
 -11  18   4      205.76      669.49    138.85 o 
 -10  18   4      193.88      240.73    139.41 o 
  -9  18   4       23.12       61.25     34.07 o 
  -8  18   4      416.85      406.73     62.54 o 
  -7  18   4       14.28       29.41     24.86 o 
  -6  18   4        0.30        9.67     18.41 o 
  -5  18   4      308.12      304.76     31.20 o 
  -4  18   4      669.60      672.43     44.61 o 
  -3  18   4      664.93      680.67     62.48 o 
  -2  18   4     1774.34     1634.18     79.00 o 
  -1  18   4     3230.30     3376.86     86.90 o 
   0  18   4      659.31      612.45     52.14 o 
   1  18   4     1494.94     1484.74     79.20 o 
   2  18   4      115.48      132.99     35.13 o 
   3  18   4       92.45       62.78     29.55 o 
   4  18   4      903.76      836.32     62.47 o 
   5  18   4       51.25       94.12     38.14 o 
   6  18   4       39.92      111.40     39.90 o 
   7  18   4        0.04       26.50     33.37 o 
   8  18   4       60.01       23.40     38.25 o 
   9  18   4        0.47       50.78    117.95 o 
 -12  19   4        5.36      226.32    252.10 o 
 -11  19   4      435.94      362.11    125.72 o 
 -10  19   4       73.81      199.51     80.00 o 
  -9  19   4        0.31       43.05     36.03 o 
  -8  19   4       64.96      134.23     46.78 o 
  -7  19   4     1313.95     1177.63    121.06 o 
  -6  19   4      231.67      188.40     31.33 o 
  -5  19   4       31.12       63.07     24.94 o 
  -4  19   4        5.88       24.22     31.53 o 
  -3  19   4      158.23      159.90     81.36 o 
  -2  19   4      283.86      310.76     91.39 o 
  -1  19   4      927.44     1020.73    137.43 o 
   0  19   4       25.16       67.47     42.65 o 
   1  19   4      266.39      252.06     51.95 o 
   2  19   4       13.60       35.42     28.97 o 
   3  19   4       54.97       99.44     41.92 o 
   4  19   4     1480.03     1380.88    148.14 o 
   5  19   4       10.82       18.85     33.41 o 
   6  19   4        8.79       35.38     58.58 o 
   7  19   4       16.49       91.16     43.60 o 
   8  19   4       15.21       81.42     77.93 o 
 -11  20   4      335.10      517.58    197.03 o 
 -10  20   4      166.94      298.27    137.03 o 
  -9  20   4        9.66       57.76    122.54 o 
  -8  20   4      127.83      128.53     45.98 o 
  -7  20   4      835.42      868.34     79.28 o 
  -6  20   4       20.02       49.91     25.65 o 
  -5  20   4       69.18      101.89     37.39 o 
  -4  20   4        1.41       73.10     71.84 o 
  -3  20   4      116.11      216.57     84.10 o 
  -2  20   4       23.94       30.84     71.77 o 
  -1  20   4     1100.11     1048.55    152.08 o 
   0  20   4     1152.53      902.80    139.64 o 
   1  20   4      295.38      316.97     59.56 o 
   2  20   4       44.79       76.01     43.80 o 
   3  20   4       91.70       88.96     38.63 o 
   4  20   4       41.62       38.49    106.30 o 
   5  20   4       10.46       67.63    154.33 o 
   6  20   4        1.29       68.45     49.35 o 
   7  20   4      129.84      208.00    130.85 o 
   8  20   4        0.53       65.54     66.04 o 
 -10  21   4       13.27       59.20    146.45 o 
  -9  21   4       60.40      304.67    132.14 o 
  -8  21   4       25.67      173.29    123.14 o 
  -7  21   4       78.53      119.07     37.57 o 
  -6  21   4        0.68       95.09     32.83 o 
  -5  21   4       14.19      101.97     74.97 o 
  -4  21   4      373.44      419.74    101.10 o 
  -3  21   4       10.24      -41.15     64.17 o 
  -2  21   4      415.45      456.83    106.90 o 
  -1  21   4      669.88      516.30    113.80 o 
   0  21   4      468.91      530.55    118.43 o 
   1  21   4      266.46      375.00    110.43 o 
   2  21   4      170.97      218.27     52.29 o 
   3  21   4      261.38      246.95    116.28 o 
   4  21   4       15.45      111.98     79.63 o 
   5  21   4       55.86      129.52    137.46 o 
   6  21   4      224.93      492.09    211.20 o 
   7  21   4        4.76       81.16     83.64 o 
 -10  22   4        6.79      493.32    123.32 o 
  -9  22   4       21.63      110.49    172.79 o 
  -8  22   4       53.79       81.78    100.56 o 
  -7  22   4       32.14      104.80     67.46 o 
  -6  22   4       94.11      184.66     79.57 o 
  -5  22   4      481.20      437.68    156.92 o 
  -4  22   4        2.62       90.77     70.85 o 
  -3  22   4        1.57       44.21     74.42 o 
  -2  22   4       74.36      156.59     81.32 o 
  -1  22   4      604.16      510.22    114.57 o 
   0  22   4      230.21      345.90    104.44 o 
   1  22   4      587.33      728.64    172.77 o 
   2  22   4       25.92      115.63     86.99 o 
   3  22   4       47.53      140.89     86.95 o 
   4  22   4      500.87      782.69    146.31 o 
   5  22   4        0.17      122.33     67.13 o 
   6  22   4       17.86      340.71    253.18 o 
  -9  23   4       31.36      580.92    160.36 o 
  -8  23   4      597.93      918.44    213.88 o 
  -7  23   4      124.87      183.73    115.18 o 
  -6  23   4       19.95      122.39     68.48 o 
  -5  23   4        0.04      102.88     65.91 o 
  -4  23   4        7.33       63.79     69.74 o 
  -3  23   4        3.94       28.30     69.64 o 
  -2  23   4      525.57      476.85    107.43 o 
  -1  23   4      289.27      299.01     93.77 o 
   0  23   4      714.64     1049.31    295.23 o 
   1  23   4       17.62      143.77     84.08 o 
   2  23   4      231.73      515.16    161.65 o 
   3  23   4      565.14      924.82    292.47 o 
   4  23   4      125.98      613.98    305.63 o 
   5  23   4       55.55       67.02     70.52 o 
  -8  24   4       66.77      426.30    167.62 o 
  -7  24   4       95.48      199.37    106.68 o 
  -6  24   4        0.20      202.34     80.20 o 
  -5  24   4       33.73      239.41     82.37 o 
  -4  24   4       23.74      160.47     76.64 o 
  -3  24   4      286.66      554.50    152.60 o 
  -2  24   4      809.09     1294.16    323.72 o 
  -1  24   4       19.19      193.15     76.91 o 
   0  24   4      952.27     1192.90    232.31 o 
   1  24   4       81.93      218.58     91.76 o 
   2  24   4       25.78      242.28    102.54 o 
   3  24   4       63.91      374.89    108.38 o 
   4  24   4        3.98      122.55    174.17 o 
  -6  25   4        2.13      233.36    114.09 o 
  -5  25   4       62.44      239.75     82.99 o 
  -4  25   4       58.31      197.83     99.95 o 
  -3  25   4       14.55      216.31    118.52 o 
  -2  25   4      263.32      372.60     99.59 o 
  -1  25   4        1.83        2.41    114.21 o 
   0  25   4      237.58      321.09    119.08 o 
   1  25   4       39.59      369.05    274.40 o 
   2  25   4      593.69     1209.58    331.09 o 
  -4  26   4       35.59      279.99    139.82 o 
  -3  26   4       21.85      204.47    141.01 o 
  -2  26   4      181.30      425.48    142.42 o 
  -1  26   4       65.90      337.80    107.64 o 
   0  26   4      101.77      389.34    140.93 o 
 -17   1   5      364.21      443.95     61.61 o 
 -16   1   5      137.64      196.58     42.76 o 
 -15   1   5       90.54       96.72     32.63 o 
 -14   1   5       13.83       18.08     21.85 o 
 -13   1   5      382.96      368.33     48.44 o 
 -12   1   5      750.73      775.88     41.78 o 
 -11   1   5     1668.93     1632.29     49.48 o 
 -10   1   5     4826.47     4760.39     83.26 o 
  -9   1   5      378.33      390.39     27.00 o 
  -8   1   5     2629.28     2952.78     55.46 o 
  -7   1   5      393.34      396.70     21.74 o 
  -6   1   5      366.48      388.32      9.69 o 
  -5   1   5     2376.50     2400.83     22.51 o 
  -4   1   5       20.06       20.26      4.23 o 
  -3   1   5     7806.83     7819.62     33.49 o 
  -2   1   5     1398.99     1320.08     14.54 o 
  -1   1   5     5473.11     5108.37     28.87 o 
   0   1   5     2105.71     1960.58     24.48 o 
   1   1   5      903.10      998.78     14.24 o 
   2   1   5       88.49       98.53     11.31 o 
   3   1   5     2875.84     3307.08     44.78 o 
   4   1   5      225.78      254.94     16.09 o 
   5   1   5      717.77      694.03     21.55 o 
   6   1   5      251.03      275.58     15.04 o 
   7   1   5      327.05      294.36     15.95 o 
   8   1   5      215.27      184.06     14.38 o 
   9   1   5      124.50      130.14     17.10 o 
  10   1   5      313.12      331.00     37.88 o 
  11   1   5        2.82        6.87     20.03 o 
  12   1   5        9.47       19.48     26.59 o 
 -17   2   5       61.89       45.52     30.95 o 
 -16   2   5       79.53       80.67     33.56 o 
 -15   2   5       13.14       -5.34     19.25 o 
 -14   2   5       37.52       77.65     28.41 o 
 -13   2   5      491.03      528.72     56.37 o 
 -12   2   5     1229.48     1134.44     55.15 o 
 -11   2   5      698.81      773.80     35.79 o 
 -10   2   5      148.93      143.76     18.39 o 
  -9   2   5     2560.12     2614.57     51.32 o 
  -8   2   5     1435.32     1547.97     36.43 o 
  -7   2   5    17043.86    17949.29     86.44 o 
  -6   2   5     9584.34    10091.90     52.19 o 
  -5   2   5     1578.63     1612.75     15.83 o 
  -4   2   5     3857.84     3349.20     18.02 o 
  -3   2   5     1647.42     1588.51     16.42 o 
  -2   2   5     3350.41     3363.18     23.97 o 
  -1   2   5      344.49      306.75      8.95 o 
   0   2   5     8865.62     8450.94     47.01 o 
   1   2   5     5014.24     5098.26     33.99 o 
   2   2   5        0.00        2.77      7.85 o 
   3   2   5     3987.63     4065.34     44.07 o 
   4   2   5      906.67      905.77     22.03 o 
   5   2   5     1390.14     1406.93     27.31 o 
   6   2   5       91.24       89.13     11.28 o 
   7   2   5        6.98        2.70      9.69 o 
   8   2   5      645.56      626.18     22.01 o 
   9   2   5       42.89       23.36     10.80 o 
  10   2   5       13.32       22.44     19.62 o 
  11   2   5      533.26      536.08     48.17 o 
  12   2   5      637.82      568.07     76.29 o 
 -17   3   5      156.65      217.81     45.97 o 
 -16   3   5       85.44      115.45     38.12 o 
 -15   3   5       71.58       75.58     30.76 o 
 -14   3   5       37.20        2.46     25.64 o 
 -13   3   5        2.34       -4.91     15.46 o 
 -12   3   5     1805.72     1903.93     69.92 o 
 -11   3   5       19.26       29.08     13.31 o 
 -10   3   5     1293.11     1204.96     39.56 o 
  -9   3   5      230.34      206.80     16.64 o 
  -8   3   5     3720.08     4084.76     33.41 o 
  -7   3   5      731.48      817.66     12.98 o 
  -6   3   5     1861.27     1917.50     17.87 o 
  -5   3   5     2038.79     2248.38     22.07 o 
  -4   3   5     1437.52     1486.01     13.56 o 
  -3   3   5      643.70      609.03     11.72 o 
  -2   3   5       57.65       48.57      6.18 o 
  -1   3   5     1754.40     1777.87     20.51 o 
   0   3   5    33754.32    34094.43    127.03 o 
   1   3   5     1087.20     1138.89     17.98 o 
   2   3   5     4774.68     4791.61     54.54 o 
   3   3   5     1644.72     1610.22     32.28 o 
   4   3   5       17.62        0.63      6.25 o 
   5   3   5      258.93      256.66     13.50 o 
   6   3   5      266.62      249.54     13.37 o 
   7   3   5       38.68       29.66      8.90 o 
   8   3   5      998.90     1004.70     23.63 o 
   9   3   5       79.92       77.09     15.80 o 
  10   3   5      322.60      350.00     39.59 o 
  11   3   5        2.09       22.79     24.44 o 
  12   3   5      313.51      326.21     57.37 o 
 -17   4   5      128.90       29.60     41.65 o 
 -16   4   5      128.22       74.13     30.78 o 
 -15   4   5       42.93       -5.30     42.58 o 
 -14   4   5     1215.86     1089.47     67.61 o 
 -13   4   5      791.04      766.45     58.23 o 
 -12   4   5     2056.16     1982.11     72.03 o 
 -11   4   5     1492.11     1458.78     39.48 o 
 -10   4   5       47.96       75.03     15.57 o 
  -9   4   5      382.49      344.34     14.62 o 
  -8   4   5      457.81      502.21     17.11 o 
  -7   4   5     5210.37     5894.24     34.09 o 
  -6   4   5     8525.89     8836.96     43.79 o 
  -5   4   5     1580.06     1673.66     15.22 o 
  -4   4   5     5535.81     5506.55     28.02 o 
  -3   4   5       96.45       95.61      6.47 o 
  -2   4   5     4944.17     4982.73     32.60 o 
  -1   4   5     5625.66     5729.48     37.03 o 
   0   4   5     5290.67     5176.55     50.48 o 
   1   4   5     5810.07     5654.86     35.68 o 
   2   4   5     9086.27     9058.65     72.40 o 
   3   4   5       90.82      101.62     13.43 o 
   4   4   5     5906.51     6005.76     51.40 o 
   5   4   5       82.32       82.72     10.38 o 
   6   4   5      750.41      767.96     20.83 o 
   7   4   5        0.01      -10.39      7.72 o 
   8   4   5       31.61       24.97      9.45 o 
   9   4   5      540.21      490.88     29.27 o 
  10   4   5        8.50        8.14     24.06 o 
  11   4   5        3.10        9.18     25.37 o 
  12   4   5       87.77      221.61     80.79 o 
 -17   5   5       36.11       -7.72     35.07 o 
 -16   5   5      215.51      196.65     64.30 o 
 -15   5   5      116.38      149.24     37.45 o 
 -14   5   5      145.35      126.05     34.31 o 
 -13   5   5       37.73        9.98     17.74 o 
 -12   5   5        7.24        5.51     16.03 o 
 -11   5   5      350.07      368.41     29.40 o 
 -10   5   5      243.12      290.21     15.86 o 
  -9   5   5       38.06       37.08     10.20 o 
  -8   5   5       50.11       63.96      7.53 o 
  -7   5   5       44.52       21.88      5.94 o 
  -6   5   5       44.47       29.28      6.80 o 
  -5   5   5     1318.93     1220.52     12.39 o 
  -4   5   5       28.61       29.22      4.92 o 
  -3   5   5    16252.80    15751.09     70.55 o 
  -2   5   5       55.71       47.00      6.57 o 
  -1   5   5      393.64      365.87     11.07 o 
   0   5   5     4381.75     4080.69     37.82 o 
   1   5   5     4344.98     4581.28     33.86 o 
   2   5   5      436.79      414.93     16.34 o 
   3   5   5     2398.12     2381.74     41.99 o 
   4   5   5     1646.63     1564.70     35.30 o 
   5   5   5      338.97      320.74     18.72 o 
   6   5   5       28.39       32.77     10.70 o 
   7   5   5       49.57       32.90     10.91 o 
   8   5   5       20.77        0.65     11.63 o 
   9   5   5      205.25      185.22     47.64 o 
  10   5   5       91.17       64.82     31.77 o 
  11   5   5        8.32       26.89     25.99 o 
  12   5   5       22.90      306.90     88.04 o 
 -16   6   5      135.18      103.33     49.93 o 
 -15   6   5       16.95       31.80     35.55 o 
 -14   6   5        9.11        7.29     24.22 o 
 -13   6   5      890.42      884.02     44.72 o 
 -12   6   5     1316.07     1238.16     40.16 o 
 -11   6   5      433.72      334.11     26.70 o 
 -10   6   5      351.11      327.65     21.90 o 
  -9   6   5       34.97       31.87     10.59 o 
  -8   6   5      771.45      699.97     15.67 o 
  -7   6   5      330.90      306.58     11.57 o 
  -6   6   5     2503.68     2549.85     24.90 o 
  -5   6   5     2355.11     2527.15     19.71 o 
  -4   6   5      284.81      259.86      8.46 o 
  -3   6   5     2441.72     2605.22     22.77 o 
  -2   6   5      984.84      884.17     15.07 o 
  -1   6   5       75.71       77.75      7.62 o 
   0   6   5     4018.40     3829.62     35.50 o 
   1   6   5      165.57      172.61      9.59 o 
   2   6   5      667.29      611.93     20.50 o 
   3   6   5      664.02      721.35     22.65 o 
   4   6   5      126.93      149.33     16.04 o 
   5   6   5      218.81      193.58     18.25 o 
   6   6   5      349.16      378.84     21.60 o 
   7   6   5     1257.17     1275.02     40.07 o 
   8   6   5      626.45      660.28     64.79 o 
   9   6   5     1982.82     1830.73     85.41 o 
  10   6   5       90.62       60.67     32.07 o 
  11   6   5      169.51      206.23     41.98 o 
  12   6   5      325.35      365.94     83.16 o 
 -16   7   5       25.90        8.15     36.87 o 
 -15   7   5      155.44      177.58     61.22 o 
 -14   7   5       77.61       95.74     27.91 o 
 -13   7   5      149.49      128.75     22.06 o 
 -12   7   5      715.59      732.63     37.56 o 
 -11   7   5     4711.79     4495.42     92.71 o 
 -10   7   5     2900.70     2936.98     32.89 o 
  -9   7   5     1505.70     1393.17     21.99 o 
  -8   7   5     1303.27     1251.43     25.12 o 
  -7   7   5      149.27      113.92      9.16 o 
  -6   7   5      144.48      156.31      7.76 o 
  -5   7   5      309.33      334.96      9.85 o 
  -4   7   5        2.96        1.51      4.47 o 
  -3   7   5      516.88      524.06     11.94 o 
  -2   7   5       46.05       39.49      6.10 o 
  -1   7   5      305.08      320.60     14.84 o 
   0   7   5      198.92      198.36      9.29 o 
   1   7   5     1969.15     2076.86     33.58 o 
   2   7   5      845.27      871.27     14.63 o 
   3   7   5     1825.96     1837.56     34.40 o 
   4   7   5       11.92       -4.83      9.14 o 
   5   7   5      566.07      572.89     23.28 o 
   6   7   5      448.41      443.43     25.36 o 
   7   7   5        2.15        0.88     17.32 o 
   8   7   5       26.11       24.04     23.92 o 
   9   7   5     1354.47     1166.40    128.42 o 
  10   7   5      124.24       72.00     36.23 o 
  11   7   5       28.31       29.73     67.98 o 
  12   7   5       27.73      203.30    171.06 o 
 -16   8   5      120.54      108.77     53.20 o 
 -15   8   5       46.78       88.59     49.99 o 
 -14   8   5        2.49       -9.59     21.68 o 
 -13   8   5       32.15       43.91     23.23 o 
 -12   8   5        3.46        4.83     13.13 o 
 -11   8   5      815.63      834.27     22.95 o 
 -10   8   5       61.41       64.85     11.19 o 
  -9   8   5      283.18      252.05     15.88 o 
  -8   8   5      797.80      832.65     18.37 o 
  -7   8   5     7709.02     7821.90     53.96 o 
  -6   8   5       63.40       69.87      7.05 o 
  -5   8   5     8048.70     8295.76     49.48 o 
  -4   8   5     1471.31     1754.36     18.97 o 
  -3   8   5     7979.88     8442.54     55.15 o 
  -2   8   5     1018.46      931.00     15.81 o 
  -1   8   5      310.51      336.62     12.81 o 
   0   8   5       10.89        5.21      5.50 o 
   1   8   5      632.31      541.31     17.72 o 
   2   8   5     6404.83     5696.51     49.00 o 
   3   8   5      377.88      380.74     15.38 o 
   4   8   5       22.33       39.45     12.87 o 
   5   8   5      690.59      713.63     28.32 o 
   6   8   5        7.28       10.69     14.52 o 
   7   8   5      129.97      144.98     26.66 o 
   8   8   5       10.29        7.77     15.59 o 
   9   8   5       49.81       43.34     32.71 o 
  10   8   5       83.25       17.31     32.97 o 
  11   8   5      150.61      115.77     54.26 o 
  12   8   5      108.68      180.28    107.30 o 
 -16   9   5        0.69       28.17     39.97 o 
 -15   9   5      111.79      127.18     60.56 o 
 -14   9   5       31.20      128.80    124.02 o 
 -13   9   5      161.95      145.76     29.46 o 
 -12   9   5       44.58       62.41     13.19 o 
 -11   9   5      280.61      269.72     19.16 o 
 -10   9   5     1423.63     1474.26     32.04 o 
  -9   9   5     2307.97     2217.81     40.41 o 
  -8   9   5       29.19       36.12      8.17 o 
  -7   9   5     1933.04     1987.27     25.77 o 
  -6   9   5      101.40       90.32      9.68 o 
  -5   9   5       76.35       57.69      6.25 o 
  -4   9   5       13.52       29.46      6.56 o 
  -3   9   5     4251.94     4402.88     32.32 o 
  -2   9   5       54.42       86.90      9.07 o 
  -1   9   5     1925.77     1940.27     23.57 o 
   0   9   5      456.38      486.67     15.50 o 
   1   9   5      691.76      773.60     19.31 o 
   2   9   5     1524.83     1553.11     29.85 o 
   3   9   5        4.02        5.87      9.23 o 
   4   9   5      163.94      169.32     15.80 o 
   5   9   5      278.66      326.25     28.43 o 
   6   9   5        0.13      -17.20     14.80 o 
   7   9   5      337.69      315.43     28.16 o 
   8   9   5     1057.31     1010.54     58.74 o 
   9   9   5      137.44       99.32     28.11 o 
  10   9   5        0.72        9.81     31.46 o 
  11   9   5       11.30       17.41     36.15 o 
 -16  10   5       79.48       46.39     47.53 o 
 -15  10   5      192.46      122.80     53.44 o 
 -14  10   5        2.25      157.19    123.65 o 
 -13  10   5      514.70      559.67     50.35 o 
 -12  10   5       83.00      127.41     23.86 o 
 -11  10   5     1167.92     1188.32     38.44 o 
 -10  10   5       11.76        2.99     10.06 o 
  -9  10   5      197.31      213.97     18.30 o 
  -8  10   5       56.73       60.83      9.77 o 
  -7  10   5     1138.12     1083.37     20.54 o 
  -6  10   5      874.57      823.79     19.76 o 
  -5  10   5     1405.67     1519.69     21.14 o 
  -4  10   5      659.70      693.36     15.64 o 
  -3  10   5        7.49       12.37      7.74 o 
  -2  10   5      656.27      557.53     15.92 o 
  -1  10   5       60.21       39.67      7.52 o 
   0  10   5       31.13       50.10      8.15 o 
   1  10   5      629.28      580.31     22.74 o 
   2  10   5      218.69      184.83     14.79 o 
   3  10   5      725.88      697.71     20.57 o 
   4  10   5      125.98      130.92     21.61 o 
   5  10   5      233.56      287.97     28.98 o 
   6  10   5       50.09       27.83     17.27 o 
   7  10   5        1.04       -9.93     24.82 o 
   8  10   5        3.17      -35.76     21.24 o 
   9  10   5      303.65      211.25     52.53 o 
  10  10   5        2.47       -1.68     30.62 o 
  11  10   5        3.90       20.96     34.17 o 
 -15  11   5        3.40       23.46     37.48 o 
 -13  11   5       15.04       48.34     16.01 o 
 -12  11   5      681.05      733.45     59.16 o 
 -11  11   5      176.88      222.40     22.85 o 
 -10  11   5     2731.03     2581.31     54.23 o 
  -9  11   5        0.29       -4.88     15.09 o 
  -8  11   5      888.44      852.49     22.59 o 
  -7  11   5      206.95      200.17     13.11 o 
  -6  11   5      312.57      285.86     15.08 o 
  -5  11   5      627.69      607.93     15.93 o 
  -4  11   5      104.46       93.41      9.52 o 
  -3  11   5      700.38      786.73     19.17 o 
  -2  11   5      427.69      421.50     16.12 o 
  -1  11   5     2033.53     2004.34     25.99 o 
   0  11   5      169.44      156.05     11.74 o 
   1  11   5      202.16      194.50     17.04 o 
   2  11   5     1822.72     1881.09     38.33 o 
   3  11   5     4043.62     3903.40     49.53 o 
   4  11   5      785.98      801.87     41.66 o 
   5  11   5      153.81       97.37     21.82 o 
   6  11   5      254.95      209.73     28.02 o 
   7  11   5      158.20      134.85     33.71 o 
   8  11   5      666.63      667.15     76.33 o 
   9  11   5       77.48       78.88     36.26 o 
  10  11   5      163.64      156.13     70.81 o 
  11  11   5      181.78      260.46    114.89 o 
 -15  12   5       52.29       78.82     49.44 o 
 -13  12   5      235.55      258.51     96.23 o 
 -12  12   5      101.15      113.68     21.35 o 
 -11  12   5        7.48       22.00     13.57 o 
 -10  12   5        5.69       14.77     11.07 o 
  -9  12   5       59.99       63.36     12.56 o 
  -8  12   5     1291.29     1324.31     30.36 o 
  -7  12   5     1565.08     1588.50     41.75 o 
  -6  12   5        9.93        7.67      9.04 o 
  -5  12   5     1916.24     1973.45     26.10 o 
  -4  12   5       24.44       18.71      8.65 o 
  -3  12   5      499.44      569.67     18.50 o 
  -2  12   5     1437.66     1493.68     26.45 o 
  -1  12   5       11.79       12.85      7.45 o 
   0  12   5      198.36      213.87     14.01 o 
   1  12   5       42.42       36.09     12.31 o 
   2  12   5        0.00      -16.81      9.57 o 
   3  12   5       17.21       22.35     14.29 o 
   4  12   5       79.44       52.60     20.03 o 
   5  12   5        0.37        1.35     17.03 o 
   6  12   5       27.97       16.05     22.76 o 
   7  12   5        0.12       -0.16     26.30 o 
   8  12   5      238.56      227.91     51.29 o 
   9  12   5       52.96        9.18     26.85 o 
  10  12   5        0.68       21.01     32.03 o 
  11  12   5       26.01       35.86     33.87 o 
 -13  13   5       31.87       67.04     94.41 o 
 -12  13   5      506.47      601.70    138.15 o 
 -11  13   5        7.94       23.32     25.72 o 
 -10  13   5       23.77       18.61     12.51 o 
  -9  13   5       79.77       63.09     14.58 o 
  -8  13   5     1142.84     1069.61     53.88 o 
  -7  13   5       48.40       32.61     16.45 o 
  -6  13   5      295.88      278.16     18.75 o 
  -5  13   5      280.48      253.36     16.93 o 
  -4  13   5      305.20      332.89     15.24 o 
  -3  13   5     1306.15     1385.34     25.77 o 
  -2  13   5      828.14      825.34     21.94 o 
  -1  13   5     4475.52     4259.84     44.13 o 
   0  13   5        8.63       15.41      9.08 o 
   1  13   5      918.80      865.71     26.39 o 
   2  13   5      370.52      364.21     32.41 o 
   3  13   5     2042.87     1991.34     59.19 o 
   4  13   5       78.84      126.12     23.11 o 
   5  13   5       46.53       53.40     22.20 o 
   6  13   5       27.31       25.83     30.70 o 
   7  13   5      624.76      563.81     71.17 o 
   8  13   5      223.29      150.95     46.68 o 
   9  13   5      422.71      513.26     72.77 o 
  10  13   5       13.62       52.67     39.89 o 
 -15  14   5       45.09       35.82     38.78 o 
 -14  14   5      592.06     1193.71    128.16 o 
 -13  14   5       53.39      158.31     97.34 o 
 -12  14   5       50.21       67.71     37.59 o 
 -11  14   5      805.80      919.70     94.73 o 
 -10  14   5      234.35      212.70     49.76 o 
  -9  14   5       32.48       29.88     19.43 o 
  -8  14   5        6.42       35.27     22.93 o 
  -7  14   5     1247.06     1283.80     47.24 o 
  -6  14   5      421.39      393.32     24.12 o 
  -5  14   5       34.95       23.61     11.32 o 
  -4  14   5        0.24       -0.69      9.12 o 
  -3  14   5     1114.74     1146.82     24.92 o 
  -2  14   5     2937.15     2798.46     39.55 o 
  -1  14   5      327.17      333.61     21.27 o 
   0  14   5       14.31       53.30     16.68 o 
   1  14   5     1288.48     1302.73     43.40 o 
   2  14   5     1917.26     1951.76     55.70 o 
   3  14   5      657.90      575.67     41.15 o 
   4  14   5      893.16      742.57     45.81 o 
   5  14   5      116.62       45.04     19.33 o 
   6  14   5       20.98        3.11     25.97 o 
   7  14   5      506.56      576.84     73.24 o 
   8  14   5       43.91       16.67     32.92 o 
   9  14   5      250.66      191.69     64.77 o 
  10  14   5      103.84      156.98     90.21 o 
 -14  15   5        3.95       13.00     39.65 o 
 -13  15   5      103.88      157.93    201.12 o 
 -12  15   5       12.40       74.08     88.21 o 
 -11  15   5      931.82     1117.22    206.99 o 
 -10  15   5      813.95      871.73     92.49 o 
  -9  15   5      170.37      174.67     26.80 o 
  -8  15   5      153.27      163.49     25.21 o 
  -7  15   5       41.85       38.12     17.45 o 
  -6  15   5      639.79      620.69     34.01 o 
  -5  15   5      562.12      603.07     32.36 o 
  -4  15   5      135.99      124.38     20.18 o 
  -3  15   5     1975.55     2022.98     34.22 o 
  -2  15   5      607.52      606.53     28.12 o 
  -1  15   5      566.42      672.90     37.50 o 
   0  15   5     3449.87     3299.92     71.98 o 
   1  15   5       49.00       48.89     24.15 o 
   2  15   5      870.56      883.02     45.13 o 
   3  15   5      170.40      151.14     26.57 o 
   4  15   5      919.91      975.38     47.71 o 
   5  15   5      185.04      209.32     47.57 o 
   6  15   5      140.69      145.31     44.85 o 
   7  15   5      126.78      167.23     47.98 o 
   8  15   5        1.79       44.59     36.28 o 
   9  15   5       74.10       75.04     59.22 o 
  10  15   5       38.91        7.62     53.72 o 
 -13  16   5       78.97      176.85     64.75 o 
 -12  16   5      106.56      170.74    113.27 o 
 -11  16   5       39.19       64.02     39.33 o 
 -10  16   5       90.96       33.55     33.24 o 
  -9  16   5      129.37      170.42     34.37 o 
  -8  16   5      288.34      312.66     31.94 o 
  -7  16   5      851.31      822.83     38.70 o 
  -6  16   5     1021.12      913.93     51.26 o 
  -5  16   5       17.07       12.12     14.80 o 
  -4  16   5      191.41      215.81     22.37 o 
  -3  16   5       30.33       49.21     13.50 o 
  -2  16   5      422.45      389.76     29.38 o 
  -1  16   5      359.82      409.85     36.97 o 
   0  16   5        1.32      -21.89     22.87 o 
   1  16   5       27.37       57.45     24.94 o 
   2  16   5      433.88      466.13     36.43 o 
   3  16   5      114.67      126.38     33.17 o 
   4  16   5       22.44       17.11     23.17 o 
   5  16   5       48.10       24.14     31.54 o 
   6  16   5       19.53      -38.10     32.73 o 
   7  16   5        0.02       25.62     32.69 o 
   8  16   5      209.37      231.74     89.47 o 
   9  16   5       23.47       78.30     51.07 o 
 -12  17   5      119.75      243.31    231.68 o 
 -11  17   5       16.02       66.86     38.58 o 
 -10  17   5      120.84      126.57     46.10 o 
  -9  17   5        1.66        2.65     27.03 o 
  -8  17   5      698.43      686.32     62.32 o 
  -7  17   5       16.13       30.03     17.71 o 
  -6  17   5        7.96       26.76     19.15 o 
  -5  17   5      243.35      188.60     26.34 o 
  -4  17   5        0.14       15.46     15.08 o 
  -3  17   5        0.01       -8.72     21.41 o 
  -2  17   5       34.79       27.97     27.39 o 
  -1  17   5       14.32       29.23     27.61 o 
   0  17   5      728.53      715.76     55.56 o 
   1  17   5       24.65       50.95     28.87 o 
   2  17   5      338.24      384.34     36.07 o 
   3  17   5      883.23      878.05     61.74 o 
   4  17   5      365.31      426.95     63.10 o 
   5  17   5       58.39       73.76     35.70 o 
   6  17   5       23.02       27.93     33.10 o 
   7  17   5        2.62        0.47     30.76 o 
   8  17   5       40.37       45.55     43.85 o 
   9  17   5       12.51      389.64    328.44 o 
 -12  18   5      162.43      244.75    187.19 o 
 -11  18   5      122.50      268.24    142.22 o 
 -10  18   5       12.24        9.36     57.46 o 
  -9  18   5      148.74      107.24     49.12 o 
  -8  18   5      106.99       94.17     37.50 o 
  -7  18   5      548.17      592.14     42.00 o 
  -6  18   5      402.36      426.15     36.07 o 
  -5  18   5      164.17      217.62     32.96 o 
  -4  18   5      258.86      336.07     50.05 o 
  -3  18   5      786.13      831.92    126.62 o 
  -2  18   5      215.22      245.77     46.85 o 
  -1  18   5     1228.98     1266.80     81.68 o 
   0  18   5      774.47      800.37     60.17 o 
   1  18   5      588.05      565.62     53.52 o 
   2  18   5      413.92      452.89     55.99 o 
   3  18   5      139.05      147.35     47.00 o 
   4  18   5       14.92       47.28     68.92 o 
   5  18   5       13.02      103.42     93.20 o 
   6  18   5        2.21       -2.01     47.68 o 
   7  18   5      143.58      168.35     47.61 o 
   8  18   5        0.68       53.51     38.18 o 
 -12  19   5      192.29      281.89    195.68 o 
 -11  19   5      442.18      359.85    181.75 o 
 -10  19   5       84.25      145.21    119.46 o 
  -9  19   5      257.79      327.01     87.05 o 
  -8  19   5       19.01       58.02     26.53 o 
  -7  19   5      140.26      190.74     29.02 o 
  -6  19   5       29.09       48.60     22.58 o 
  -5  19   5       63.07       82.58     35.33 o 
  -4  19   5        4.24       80.21     83.28 o 
  -3  19   5      214.38      331.20     93.59 o 
  -2  19   5      242.29      277.62     87.31 o 
  -1  19   5     1590.19     1233.55    138.49 o 
   0  19   5       31.27       46.17     39.38 o 
   1  19   5      271.70      226.72     58.48 o 
   2  19   5       96.88       98.82     32.66 o 
   3  19   5     1166.82     1357.90    123.92 o 
   4  19   5       10.07       19.94     70.92 o 
   5  19   5        5.23       50.91    120.42 o 
   6  19   5      210.99      237.49    193.11 o 
   7  19   5      264.22      395.18    179.35 o 
   8  19   5      169.56      248.72    141.47 o 
 -11  20   5      174.19      193.02    116.28 o 
 -10  20   5       59.97      135.11    161.01 o 
  -9  20   5       13.11       71.24     41.57 o 
  -8  20   5        0.23       62.60     54.15 o 
  -7  20   5      638.68      739.99     74.18 o 
  -6  20   5     1222.44     1271.53     80.56 o 
  -5  20   5       57.85       92.33     71.01 o 
  -4  20   5     1183.49     1188.80    147.04 o 
  -3  20   5      187.49      274.05     88.74 o 
  -2  20   5      386.72      495.92    108.21 o 
  -1  20   5      356.32      345.84    102.18 o 
   0  20   5       63.08      110.68     43.43 o 
   1  20   5        6.35       27.08     39.18 o 
   2  20   5      561.41      702.84    147.57 o 
   3  20   5      282.56      260.91    171.53 o 
   4  20   5      686.10      868.00    228.37 o 
   5  20   5      109.13      220.43    127.01 o 
   6  20   5        4.94      216.04    252.47 o 
   7  20   5        0.11      170.29     66.80 o 
 -11  21   5        1.52      731.93    124.24 o 
 -10  21   5       25.88       54.52    119.32 o 
  -9  21   5      104.99      346.03    139.97 o 
  -8  21   5        7.15       39.18     33.65 o 
  -7  21   5      317.79      329.76     61.54 o 
  -6  21   5       27.59       80.48     68.68 o 
  -5  21   5       43.70       72.35     67.01 o 
  -4  21   5       21.26      133.00     75.83 o 
  -3  21   5      122.72      146.80     81.03 o 
  -2  21   5     2743.22     2770.15    212.00 o 
  -1  21   5      169.67      328.25     97.69 o 
   0  21   5     1077.84     1200.73    178.93 o 
   1  21   5      156.42      257.42     53.15 o 
   2  21   5        0.15       55.09     74.94 o 
   3  21   5      268.76      348.88    140.12 o 
   4  21   5      540.02      839.42    258.56 o 
   5  21   5        6.76       79.43     66.13 o 
   6  21   5      120.66      410.53    255.16 o 
 -10  22   5        0.05      111.96    205.45 o 
  -9  22   5        9.10      369.45    144.53 o 
  -8  22   5       26.31       85.63     54.15 o 
  -7  22   5        4.72       70.45     80.95 o 
  -6  22   5      275.31      384.43     92.97 o 
  -5  22   5        0.70       58.06     87.64 o 
  -4  22   5       85.24      135.20     78.65 o 
  -3  22   5       45.61      159.32     76.96 o 
  -2  22   5     1052.91      946.25    207.79 o 
  -1  22   5        0.04      135.81     75.45 o 
   0  22   5     1449.95     1509.37    163.57 o 
   1  22   5      108.84      102.15     86.27 o 
   2  22   5      313.94      296.72    108.29 o 
   3  22   5       40.37       99.10    187.47 o 
   4  22   5        5.51       48.41     84.13 o 
   5  22   5        3.58      134.07     57.90 o 
  -9  23   5       21.73      519.54    159.85 o 
  -8  23   5       59.18      220.68    109.22 o 
  -7  23   5       17.74      104.18     91.73 o 
  -6  23   5      347.98      363.71    116.07 o 
  -5  23   5       30.08      101.88    106.35 o 
  -4  23   5      112.07      221.71     93.09 o 
  -3  23   5       54.81      144.84     74.48 o 
  -2  23   5      119.61      147.10     77.77 o 
  -1  23   5      140.35       92.62     80.47 o 
   0  23   5       23.36      219.80    103.85 o 
   1  23   5       13.02      147.67     88.86 o 
   2  23   5      273.45      562.42    231.18 o 
   3  23   5       31.69      171.25    119.19 o 
   4  23   5       26.30      194.29     69.74 o 
  -8  24   5       63.57      258.03    108.01 o 
  -7  24   5        0.97      189.70    111.40 o 
  -6  24   5       33.20      265.85    104.72 o 
  -5  24   5       10.05      106.54    111.29 o 
  -4  24   5       41.50      231.07     81.63 o 
  -3  24   5      146.97      289.27     90.93 o 
  -2  24   5      258.27      538.71    103.76 o 
  -1  24   5      854.71      911.34    151.59 o 
   0  24   5      599.43      927.62    198.17 o 
   1  24   5      286.63      464.12    354.21 o 
   2  24   5        3.97      252.37    123.94 o 
   3  24   5      119.83      548.48    357.01 o 
  -6  25   5        1.14       74.05    101.50 o 
  -5  25   5       18.20      337.35    206.11 o 
  -4  25   5      373.66      527.06    111.06 o 
  -3  25   5       70.45       93.17    118.30 o 
  -2  25   5     1219.76     1384.18    196.64 o 
  -1  25   5      111.66      360.94    256.30 o 
   0  25   5      148.36      529.45    207.73 o 
   1  25   5       15.46      265.88    104.40 o 
   2  25   5      282.12      309.32    188.82 o 
  -3  26   5      140.59      479.05    224.76 o 
  -2  26   5       13.69      279.32    107.21 o 
  -1  26   5        2.98      114.99    132.23 o 
 -17   0   6       13.43       43.17     40.04 o 
 -16   0   6       94.68       85.55     45.05 o 
 -15   0   6      304.39      247.80     62.03 o 
 -14   0   6     1337.59     1142.88     98.90 o 
 -13   0   6      784.67      659.49     84.82 o 
 -12   0   6     3839.92     3779.66    154.89 o 
 -11   0   6      212.19      229.57     34.70 o 
 -10   0   6        5.71       12.62     13.02 o 
  -9   0   6       31.86       62.91     19.22 o 
  -8   0   6     1242.68     1417.28     28.51 o 
  -7   0   6     3645.14     3931.80     36.44 o 
  -6   0   6     4822.00     4817.90     50.14 o 
  -5   0   6     3754.64     3623.93     34.82 o 
  -4   0   6     6283.35     5852.60     42.07 o 
  -3   0   6    15701.42    15548.35     94.70 o 
  -2   0   6      618.29      610.26     15.88 o 
  -1   0   6     5757.36     6115.05     51.85 o 
   0   0   6        1.43        0.99      9.91 o 
   1   0   6     2429.88     2363.34     39.44 o 
   2   0   6     1585.29     1752.03     55.84 o 
   3   0   6     1284.42     1361.81     41.88 o 
   4   0   6     1896.75     1765.35     53.13 o 
   5   0   6     9298.38     9444.02    107.15 o 
   6   0   6      575.77      627.07     32.33 o 
   7   0   6      706.42      782.48     35.81 o 
   8   0   6      210.37      189.58     23.51 o 
   9   0   6     2266.20     2152.79     99.29 o 
  10   0   6       12.91       69.10     35.51 o 
  11   0   6      786.53      765.78    173.01 o 
  12   0   6       83.24      177.63    160.86 o 
 -17   1   6        1.10      -31.41     26.07 o 
 -16   1   6      124.37       53.97     29.12 o 
 -15   1   6      370.21      348.59     50.60 o 
 -14   1   6       26.85        3.73     18.87 o 
 -13   1   6      305.11      224.20     38.96 o 
 -12   1   6       82.03       42.71     18.28 o 
 -11   1   6     1577.48     1563.24     47.36 o 
 -10   1   6        0.06       -0.22      9.42 o 
  -9   1   6       11.05       20.44      9.49 o 
  -8   1   6        1.29       -4.22      5.06 o 
  -7   1   6    12541.01    13196.06     58.35 o 
  -6   1   6     3212.37     3534.97     31.31 o 
  -5   1   6     4301.86     4358.50     21.16 o 
  -4   1   6     5455.83     5263.50     29.29 o 
  -3   1   6     4217.03     3901.90     24.04 o 
  -2   1   6     5744.57     5465.79     29.83 o 
  -1   1   6     3515.87     3434.26     27.79 o 
   0   1   6      702.87      716.91     15.61 o 
   1   1   6     3468.38     3401.76     27.80 o 
   2   1   6      942.64      991.40     29.91 o 
   3   1   6      325.39      356.64     19.09 o 
   4   1   6       49.66       74.25     11.12 o 
   5   1   6      992.66     1025.27     26.59 o 
   6   1   6      322.71      320.74     19.22 o 
   7   1   6      244.74      259.73     18.31 o 
   8   1   6      198.08      233.94     18.36 o 
   9   1   6      702.47      723.42     51.30 o 
  10   1   6     1113.28     1186.69     96.70 o 
  11   1   6       86.54      170.35     39.00 o 
  12   1   6       55.73      153.69     84.10 o 
 -17   2   6       49.77       32.85     29.50 o 
 -16   2   6       61.63       65.31     46.47 o 
 -15   2   6        0.22        2.45     18.67 o 
 -14   2   6       17.25       29.59     23.21 o 
 -13   2   6       29.06       53.38     23.86 o 
 -12   2   6     3237.41     3326.14     88.82 o 
 -11   2   6       60.07       65.68     15.02 o 
 -10   2   6     3510.85     3657.19     62.20 o 
  -9   2   6        0.53        7.40      6.27 o 
  -8   2   6     1651.45     1844.04     18.03 o 
  -7   2   6     1021.75     1212.35     16.16 o 
  -6   2   6     3108.56     3022.24     27.00 o 
  -5   2   6      178.09      203.92      7.39 o 
  -4   2   6       76.15       69.79      5.74 o 
  -3   2   6      441.48      474.62     11.00 o 
  -2   2   6       21.00       21.10      4.77 o 
  -1   2   6     1048.57     1086.66     15.46 o 
   0   2   6     3459.29     3405.09     30.79 o 
   1   2   6       43.22       48.30      6.24 o 
   2   2   6      486.67      474.54     23.96 o 
   3   2   6      200.03      144.38     14.41 o 
   4   2   6      625.76      705.03     22.75 o 
   5   2   6      287.35      266.22     17.56 o 
   6   2   6        0.08        1.30      9.58 o 
   7   2   6      191.39      175.05     16.39 o 
   8   2   6      462.46      458.11     23.25 o 
   9   2   6       53.48       40.06     20.37 o 
  10   2   6      493.13      501.57     46.71 o 
  11   2   6      390.05      473.01     57.60 o 
  12   2   6      164.61      390.16     87.66 o 
 -17   3   6       94.21      105.23     57.41 o 
 -16   3   6      353.00      506.04    129.66 o 
 -15   3   6       23.09       62.65     26.73 o 
 -14   3   6        0.83      -10.61     19.24 o 
 -13   3   6     1323.02     1222.67     67.91 o 
 -12   3   6     3298.11     3488.43     92.14 o 
 -11   3   6     1125.32     1133.37     40.73 o 
 -10   3   6     1159.84     1178.49     21.55 o 
  -9   3   6      153.21      179.82     12.70 o 
  -8   3   6      239.70      330.82     10.96 o 
  -7   3   6    29527.07    32249.96    113.74 o 
  -6   3   6       24.74       40.99      6.68 o 
  -5   3   6     1790.65     1760.97     15.98 o 
  -4   3   6     2673.09     2503.85     19.76 o 
  -3   3   6     1617.55     1681.94     18.35 o 
  -2   3   6        5.40       10.95      5.03 o 
  -1   3   6      894.76      835.81     14.60 o 
   0   3   6     4454.70     4165.83     31.81 o 
   1   3   6     5062.39     5029.96     32.99 o 
   2   3   6      238.62      239.24     20.02 o 
   3   3   6     1390.49     1469.25     33.93 o 
   4   3   6     2087.83     2057.70     40.61 o 
   5   3   6      116.51      159.74     15.46 o 
   6   3   6      191.22      188.02     17.19 o 
   7   3   6        6.08        4.12     10.46 o 
   8   3   6       78.49       91.53     14.75 o 
   9   3   6        0.08        0.71     18.77 o 
  10   3   6      603.56      708.12     87.62 o 
  11   3   6        0.03       18.26     22.94 o 
  12   3   6        2.12       -5.51     33.61 o 
 -17   4   6        0.15      -15.03     32.23 o 
 -16   4   6      210.66      254.26     76.36 o 
 -15   4   6       10.99       12.81     22.74 o 
 -14   4   6      139.57       67.68     27.18 o 
 -13   4   6      193.95      184.68     31.93 o 
 -12   4   6     2234.75     2036.39     71.52 o 
 -11   4   6      112.69      145.53     17.06 o 
 -10   4   6      685.84      687.73     21.23 o 
  -9   4   6       99.36      101.40      7.56 o 
  -8   4   6        3.35        6.15      5.68 o 
  -7   4   6      158.15      186.45      9.46 o 
  -6   4   6     1651.59     1779.65     19.79 o 
  -5   4   6      395.72      434.92      9.29 o 
  -4   4   6      768.06      726.82     12.47 o 
  -3   4   6      423.37      413.88     10.96 o 
  -2   4   6     2980.21     2972.06     25.88 o 
  -1   4   6        0.09        2.87      4.89 o 
   0   4   6     1045.41     1052.51     18.36 o 
   1   4   6     2854.95     3127.77     34.11 o 
   2   4   6     4073.24     4086.81     50.65 o 
   3   4   6      154.17      192.24     17.23 o 
   4   4   6      183.05      174.71     17.72 o 
   5   4   6      515.55      578.02     27.62 o 
   6   4   6       27.00       28.60     11.50 o 
   7   4   6      121.54      134.30     16.23 o 
   8   4   6      108.82       91.19     18.15 o 
   9   4   6      731.60      816.00     72.28 o 
  10   4   6      364.08      388.35     56.55 o 
  11   4   6      154.65      160.76     45.82 o 
  12   4   6       25.91       60.96     42.51 o 
 -17   5   6       42.41       31.07     41.72 o 
 -16   5   6        0.70        9.02     22.64 o 
 -15   5   6      190.87      209.30     41.22 o 
 -14   5   6       26.34        8.03     22.94 o 
 -13   5   6      311.65      269.42     29.60 o 
 -12   5   6      590.26      533.55     31.92 o 
 -11   5   6     1185.12     1128.19     42.14 o 
 -10   5   6      160.06      147.20     12.49 o 
  -9   5   6     1442.16     1569.85     20.69 o 
  -8   5   6      498.16      453.11     13.41 o 
  -7   5   6     7149.38     7505.79     44.68 o 
  -6   5   6      473.83      503.80     11.90 o 
  -5   5   6     2360.91     2296.28     18.29 o 
  -4   5   6     5894.86     5815.98     32.49 o 
  -3   5   6     1211.04     1239.63     19.60 o 
  -2   5   6        0.35        7.68      5.25 o 
  -1   5   6      518.72      533.68     12.64 o 
   0   5   6      118.91      131.99      9.74 o 
   1   5   6     5508.03     5462.31     37.70 o 
   2   5   6     1133.18     1155.58     18.59 o 
   3   5   6      183.65      199.94     22.14 o 
   4   5   6      485.70      517.55     32.56 o 
   5   5   6      127.94      138.45     21.04 o 
   6   5   6       87.47       92.68     20.32 o 
   7   5   6       70.39       54.89     19.01 o 
   8   5   6       27.99        6.95     23.19 o 
   9   5   6      108.26       82.40     43.15 o 
  10   5   6      107.81       97.56     37.56 o 
  11   5   6      207.74      269.73     56.62 o 
 -17   6   6      448.67      482.02     96.88 o 
 -16   6   6        0.58       14.36     39.22 o 
 -15   6   6       52.20       52.34     50.23 o 
 -14   6   6        1.83      -10.32     15.78 o 
 -13   6   6        0.95       11.83     13.00 o 
 -12   6   6      760.78      735.97     36.77 o 
 -11   6   6        2.94       -1.24     11.63 o 
 -10   6   6      121.51      113.07     10.37 o 
  -9   6   6      225.52      277.03     11.99 o 
  -8   6   6        1.18        9.30      6.64 o 
  -7   6   6        0.66        6.17      6.79 o 
  -6   6   6        5.16        6.87      5.58 o 
  -5   6   6     2911.98     2690.34     21.62 o 
  -4   6   6      776.41      888.08     14.02 o 
  -3   6   6      336.16      344.51     11.41 o 
  -2   6   6     2816.15     2876.06     25.97 o 
  -1   6   6      873.80      794.10     15.30 o 
   0   6   6     1061.46     1095.85     19.82 o 
   1   6   6    17638.45    16914.93     77.30 o 
   2   6   6      320.24      339.79     17.01 o 
   3   6   6      649.79      716.47     26.75 o 
   4   6   6       12.70       17.58     11.15 o 
   5   6   6        0.25       -7.94     12.43 o 
   6   6   6        2.17       -3.80     13.58 o 
   7   6   6       11.09       13.27     17.14 o 
   8   6   6      768.32      699.33     65.97 o 
   9   6   6       86.26      109.95     37.56 o 
  10   6   6       53.51       54.09     29.89 o 
  11   6   6      167.63      205.33     56.40 o 
 -17   7   6      114.48      170.39     65.56 o 
 -16   7   6       42.05       14.20     36.24 o 
 -15   7   6       13.83        8.99     30.56 o 
 -14   7   6      228.98      250.57     47.24 o 
 -13   7   6        4.43       18.93     14.95 o 
 -12   7   6     1044.57     1025.02     36.17 o 
 -11   7   6      628.87      638.74     22.05 o 
 -10   7   6      761.33      703.61     21.56 o 
  -9   7   6       51.17       51.84      8.87 o 
  -8   7   6      200.05      202.15     11.78 o 
  -7   7   6     1486.31     1499.53     24.18 o 
  -6   7   6       38.01       40.36      6.07 o 
  -5   7   6     1256.98     1389.43     16.17 o 
  -4   7   6        0.54        4.64      5.55 o 
  -3   7   6      214.19      179.93      9.34 o 
  -2   7   6     1255.89     1379.39     20.11 o 
  -1   7   6     4200.58     4157.88     34.17 o 
   0   7   6    12395.53    12033.06     73.18 o 
   1   7   6      821.53      823.36     17.69 o 
   2   7   6     5655.07     5892.80     39.85 o 
   3   7   6        4.73        6.43      7.22 o 
   4   7   6      200.46      167.38     16.66 o 
   5   7   6      752.85      793.63     53.26 o 
   6   7   6      729.42      691.76     29.67 o 
   7   7   6     1440.10     1278.55     51.63 o 
   8   7   6       30.18       17.37     24.80 o 
   9   7   6      245.43      201.66     49.44 o 
  10   7   6       98.96       53.98     56.00 o 
  11   7   6      239.88      249.55    107.36 o 
 -16   8   6       11.32       52.12     44.64 o 
 -15   8   6       45.46       27.30     35.96 o 
 -14   8   6       55.40       88.28     58.80 o 
 -13   8   6      493.34      488.93     22.81 o 
 -12   8   6     6431.32     5985.98     73.24 o 
 -11   8   6      725.59      730.75     24.83 o 
 -10   8   6     5976.61     5759.28     60.43 o 
  -9   8   6      529.60      487.15     16.49 o 
  -8   8   6       69.52       68.72     10.00 o 
  -7   8   6      189.73      190.63     11.48 o 
  -6   8   6     2268.41     2363.77     20.62 o 
  -5   8   6      111.89      123.67      7.83 o 
  -4   8   6     5657.24     6000.28     45.94 o 
  -3   8   6      548.31      610.02     13.75 o 
  -2   8   6     1816.69     1930.30     24.15 o 
  -1   8   6      671.99      683.56     15.48 o 
   0   8   6      428.20      409.93     13.79 o 
   1   8   6     1185.15     1265.38     35.53 o 
   2   8   6     3410.94     3318.89     33.65 o 
   3   8   6      137.72      152.06     12.04 o 
   4   8   6      205.04      226.62     16.17 o 
   5   8   6       53.07       68.39     18.35 o 
   6   8   6        5.08       19.18     15.12 o 
   7   8   6      211.63      169.93     32.51 o 
   8   8   6      546.50      476.25     36.53 o 
   9   8   6       95.51       12.19     29.73 o 
  10   8   6      111.88      121.65     39.54 o 
  11   8   6       23.26       13.45     40.99 o 
 -16   9   6      504.19      568.87    104.03 o 
 -15   9   6      161.30      115.58     50.59 o 
 -14   9   6      592.48      911.91    272.55 o 
 -13   9   6     1021.38      990.33     35.29 o 
 -12   9   6     1823.26     1704.76     39.90 o 
 -11   9   6        0.94        8.02     13.16 o 
 -10   9   6        2.89       -3.64      9.66 o 
  -9   9   6     2293.49     2226.61     34.51 o 
  -8   9   6      106.20      162.81     15.34 o 
  -7   9   6     7428.71     7289.70     42.58 o 
  -6   9   6      859.65      831.55     13.39 o 
  -5   9   6       26.70       38.72      7.82 o 
  -4   9   6      395.08      459.50     15.07 o 
  -3   9   6      132.66      123.82      9.48 o 
  -2   9   6        6.89        8.89      6.05 o 
  -1   9   6     1260.71     1158.49     24.34 o 
   0   9   6       28.76       35.99     12.13 o 
   1   9   6        7.13        3.39      9.98 o 
   2   9   6        2.28        4.63      9.52 o 
   3   9   6      520.67      512.14     21.87 o 
   4   9   6      265.87      253.80     26.58 o 
   5   9   6       97.60       76.80     20.10 o 
   6   9   6      679.97      616.25     37.11 o 
   7   9   6      520.18      536.04     42.69 o 
   8   9   6      572.43      569.14     53.34 o 
   9   9   6        2.71       37.17     36.46 o 
  10   9   6        1.16       53.07     36.01 o 
  11   9   6       55.32      196.77    195.18 o 
 -16  10   6       79.12       70.74     47.80 o 
 -15  10   6        2.05       21.11     37.99 o 
 -14  10   6     1146.68     1325.56    128.52 o 
 -13  10   6        0.06        7.99     13.88 o 
 -12  10   6      189.90      212.39     21.68 o 
 -11  10   6      500.22      521.23     26.55 o 
 -10  10   6      648.34      653.97     28.06 o 
  -9  10   6      239.61      230.07     19.21 o 
  -8  10   6        8.13       23.83      7.61 o 
  -7  10   6      123.06      111.04     10.55 o 
  -6  10   6     1294.63     1418.43     17.42 o 
  -5  10   6     1425.12     1499.70     21.32 o 
  -4  10   6     7993.72     8174.83     51.92 o 
  -3  10   6      392.70      449.72     15.81 o 
  -2  10   6     1691.32     1802.24     25.26 o 
  -1  10   6       11.29       11.56      6.47 o 
   0  10   6      241.29      265.57     12.67 o 
   1  10   6     1865.59     1880.26     39.78 o 
   2  10   6      214.42      245.11     16.79 o 
   3  10   6        1.14       -3.11     13.94 o 
   4  10   6      413.66      428.17     33.10 o 
   5  10   6       46.56       26.99     21.30 o 
   6  10   6        0.02       -0.41     16.11 o 
   7  10   6      729.33      706.57     63.36 o 
   8  10   6      232.69      218.50     50.80 o 
   9  10   6       71.44       82.28     40.71 o 
  10  10   6       26.02       68.30     38.76 o 
  11  10   6      178.83      232.23    124.34 o 
 -16  11   6       66.36       62.03     47.02 o 
 -15  11   6        0.75       20.49     33.90 o 
 -13  11   6       45.14       79.74     22.66 o 
 -12  11   6       21.27       34.18     15.58 o 
 -11  11   6     4966.80     4386.39    150.65 o 
 -10  11   6      590.40      557.87     29.79 o 
  -9  11   6     1381.70     1329.72     36.05 o 
  -8  11   6       51.65       46.65     12.39 o 
  -7  11   6     1019.21     1072.77     19.94 o 
  -6  11   6       16.33        7.07      8.01 o 
  -5  11   6        9.24       24.92      8.97 o 
  -4  11   6     1899.50     1853.06     27.48 o 
  -3  11   6      134.65      105.78     10.83 o 
  -2  11   6      110.27      109.66     11.08 o 
  -1  11   6       42.90       56.65      8.68 o 
   0  11   6     4465.89     4447.73     48.75 o 
   1  11   6      758.38      709.64     27.02 o 
   2  11   6      256.32      312.49     19.79 o 
   3  11   6      211.25      207.28     17.52 o 
   4  11   6       81.81       57.84     19.93 o 
   5  11   6      176.40      153.24     25.47 o 
   6  11   6      135.30      119.24     28.03 o 
   7  11   6      205.13      208.65     50.33 o 
   8  11   6        4.95      -12.13     25.92 o 
   9  11   6       36.23       25.66     34.28 o 
  10  11   6       73.01      105.74    117.79 o 
 -16  12   6       24.83       93.70     53.04 o 
 -15  12   6       11.70      -11.53     36.25 o 
 -14  12   6      187.85      271.37     69.63 o 
 -13  12   6      235.15      210.21     81.76 o 
 -12  12   6      146.93      215.55     30.18 o 
 -11  12   6      944.20      916.17     45.22 o 
 -10  12   6     2946.20     2801.85     65.46 o 
  -9  12   6      257.19      224.95     23.95 o 
  -8  12   6      516.11      469.12     22.59 o 
  -7  12   6     1234.28     1299.79     32.26 o 
  -6  12   6     2540.30     2508.81     31.77 o 
  -5  12   6        0.00       11.24      8.66 o 
  -4  12   6       46.78       30.23      9.53 o 
  -3  12   6      267.29      299.50     15.70 o 
  -2  12   6       24.67       34.34      9.53 o 
  -1  12   6      125.36      169.31     12.39 o 
   0  12   6      880.07      826.22     21.62 o 
   1  12   6      221.60      212.80     19.48 o 
   2  12   6       21.00       28.33     40.22 o 
   3  12   6       71.57       78.58     22.96 o 
   4  12   6      750.02      666.40     43.18 o 
   5  12   6       32.59       51.30     21.09 o 
   6  12   6      141.11      171.14     33.65 o 
   7  12   6        0.51       55.42     34.74 o 
   8  12   6      795.70      781.70     88.75 o 
   9  12   6       65.71       80.46     52.89 o 
  10  12   6        8.56       48.37     39.33 o 
 -15  13   6       15.06       33.14     42.81 o 
 -13  13   6      426.59      444.54    128.26 o 
 -12  13   6      458.02      651.70     80.70 o 
 -11  13   6        1.12       49.31     15.49 o 
 -10  13   6       75.39       88.75     16.14 o 
  -9  13   6     1210.75     1044.75     38.24 o 
  -8  13   6     1467.06     1478.40     38.04 o 
  -7  13   6       88.24       85.71     15.87 o 
  -6  13   6     1253.29     1262.62     31.48 o 
  -5  13   6      101.71      100.83     11.71 o 
  -4  13   6       66.22       78.90     11.83 o 
  -3  13   6       12.62       14.36      8.86 o 
  -2  13   6       48.65       57.63     11.10 o 
  -1  13   6      155.45      123.44     15.37 o 
   0  13   6      210.57      214.70     21.14 o 
   1  13   6      424.79      426.21     28.53 o 
   2  13   6      423.20      338.82     39.17 o 
   3  13   6      385.73      338.14     40.16 o 
   4  13   6      147.48       84.29     25.71 o 
   5  13   6       48.62       61.82     28.68 o 
   6  13   6      117.63       92.92     38.38 o 
   7  13   6        0.03        7.09     34.35 o 
   8  13   6      272.94      298.93     57.67 o 
   9  13   6       26.94        4.58    104.87 o 
  10  13   6       20.57       -9.37    113.78 o 
 -13  14   6      163.74      217.35     56.00 o 
 -12  14   6      168.52      272.08     86.02 o 
 -11  14   6        7.45       40.58     58.00 o 
 -10  14   6      138.55      156.72     19.24 o 
  -9  14   6      151.18      118.70     24.78 o 
  -8  14   6       17.74       13.65     16.39 o 
  -7  14   6      213.50      236.89     21.67 o 
  -6  14   6       12.70        0.46     13.47 o 
  -5  14   6       55.00       36.29     13.94 o 
  -4  14   6       66.49       69.90     11.44 o 
  -3  14   6       67.39       88.96     11.95 o 
  -2  14   6      736.23      745.97     27.85 o 
  -1  14   6     2629.15     2454.44     55.63 o 
   0  14   6      290.66      308.31     32.07 o 
   1  14   6      387.48      355.76     28.47 o 
   2  14   6       81.56       73.98     22.03 o 
   3  14   6      277.09      266.10     44.33 o 
   4  14   6      853.79      858.88     52.89 o 
   5  14   6       68.02       73.97     34.54 o 
   6  14   6       18.17       15.99     27.91 o 
   7  14   6      352.23      372.13     78.07 o 
   8  14   6       37.35       39.22     32.93 o 
   9  14   6       37.14       48.43     69.16 o 
 -14  15   6        1.18       23.69     42.73 o 
 -13  15   6       90.44      387.28     90.50 o 
 -12  15   6       43.37      110.57     42.68 o 
 -11  15   6        0.40       44.34     31.36 o 
 -10  15   6       14.29       35.74     30.36 o 
  -9  15   6       51.81       74.63     21.74 o 
  -8  15   6        0.01       13.68     15.68 o 
  -7  15   6      330.71      343.97     29.17 o 
  -6  15   6        0.10       23.52     15.26 o 
  -5  15   6       42.09       27.69     15.46 o 
  -4  15   6     1200.68     1165.62     28.94 o 
  -3  15   6       62.55       51.92     12.72 o 
  -2  15   6     5278.42     5027.52     73.20 o 
  -1  15   6     1142.16     1128.53     42.72 o 
   0  15   6       25.48       15.12     23.05 o 
   1  15   6      126.14      113.15     26.10 o 
   2  15   6     1581.29     1381.02     50.02 o 
   3  15   6      872.61      707.08     54.69 o 
   4  15   6      339.05      331.17     53.43 o 
   5  15   6      541.33      472.69     86.97 o 
   6  15   6        0.03        5.63     28.03 o 
   7  15   6       87.28       69.62     38.91 o 
   8  15   6       13.43       39.72     60.63 o 
   9  15   6      176.16      189.27     92.30 o 
 -13  16   6      169.98      283.61    253.12 o 
 -12  16   6        6.65       76.27     86.96 o 
 -11  16   6       37.88      139.68     93.59 o 
 -10  16   6       25.89       19.30     30.28 o 
  -9  16   6     1366.67     1376.06     70.31 o 
  -8  16   6     1538.02     1559.39     76.40 o 
  -7  16   6       11.85       32.06     23.15 o 
  -6  16   6      233.79      280.27     29.79 o 
  -5  16   6        1.37        7.16     13.73 o 
  -4  16   6      231.66      233.33     23.63 o 
  -3  16   6     2207.73     2219.87     50.83 o 
  -2  16   6        2.43        0.01     21.94 o 
  -1  16   6     4094.20     4052.11    101.76 o 
   0  16   6      108.16       91.39     26.96 o 
   1  16   6        4.89       17.98     21.85 o 
   2  16   6       24.40       52.80     37.76 o 
   3  16   6       60.04       67.89     30.11 o 
   4  16   6        0.01       -1.50     54.65 o 
   5  16   6      103.80      102.34     68.71 o 
   6  16   6      159.07      169.20     46.77 o 
   7  16   6        0.25       -3.88     32.31 o 
   8  16   6       36.14       37.92     67.30 o 
   9  16   6      208.00      250.79     73.38 o 
 -12  17   6      120.48      222.84    183.96 o 
 -11  17   6      408.99      434.88     70.65 o 
 -10  17   6       47.46       66.48     62.05 o 
  -9  17   6      181.21      205.72     37.45 o 
  -8  17   6       38.07       50.18     19.65 o 
  -7  17   6       11.11       19.52     18.73 o 
  -6  17   6       10.01       40.22     18.88 o 
  -5  17   6       85.14      105.99     20.86 o 
  -4  17   6     1139.38     1023.59     50.28 o 
  -3  17   6      483.63      466.21     57.04 o 
  -2  17   6      844.74      809.07     53.61 o 
  -1  17   6      584.92      513.50     48.79 o 
   0  17   6      162.18      196.51     37.17 o 
   1  17   6      290.58      302.91     40.42 o 
   2  17   6        7.56       -5.86     24.40 o 
   3  17   6       10.91       44.26     35.47 o 
   4  17   6       42.03       76.86     73.46 o 
   5  17   6       26.62       59.97     62.69 o 
   6  17   6      161.18      182.05     85.10 o 
   7  17   6       10.17      -12.87     95.83 o 
   8  17   6       96.58      141.35     71.79 o 
 -13  18   6      337.02     1164.11    138.48 o 
 -12  18   6      382.23      556.63    260.18 o 
 -11  18   6      139.10      251.71    213.31 o 
 -10  18   6      846.50      904.09     96.04 o 
  -9  18   6        7.08       24.51     31.77 o 
  -8  18   6      548.98      444.01     51.45 o 
  -7  18   6      602.66      629.12     43.40 o 
  -6  18   6      228.91      237.04     32.33 o 
  -5  18   6      188.92      256.71     70.47 o 
  -4  18   6      114.16      140.28     74.76 o 
  -3  18   6       20.63       50.06     41.37 o 
  -2  18   6        0.85       21.57     25.14 o 
  -1  18   6       63.76       71.32     42.15 o 
   0  18   6      544.13      564.61     52.20 o 
   1  18   6      143.30      160.28     36.63 o 
   2  18   6      107.65       34.95     45.83 o 
   3  18   6       17.02       41.22     37.96 o 
   4  18   6     1313.37     1317.68    343.39 o 
   5  18   6      117.20      121.11    146.46 o 
   6  18   6       11.65       37.85     61.55 o 
   7  18   6       73.68      125.23    137.99 o 
   8  18   6      153.42      437.34    357.49 o 
 -12  19   6      129.53      299.66    143.57 o 
 -11  19   6       57.91       87.55     99.73 o 
 -10  19   6      159.19      281.51    125.16 o 
  -9  19   6      714.52      667.05     83.76 o 
  -8  19   6      101.34      149.60     34.67 o 
  -7  19   6      886.18      770.77     55.18 o 
  -6  19   6       65.88       73.74     24.69 o 
  -5  19   6      254.38      264.46     43.83 o 
  -4  19   6      676.43      685.85    113.74 o 
  -3  19   6     1080.02     1138.13    132.46 o 
  -2  19   6     1256.86     1106.54     73.47 o 
  -1  19   6        4.43        7.50     37.03 o 
   0  19   6      401.91      479.66     66.85 o 
   1  19   6       23.22       57.74     42.67 o 
   2  19   6       18.40       48.52     38.90 o 
   3  19   6        1.17       91.20     76.76 o 
   4  19   6       28.78       -4.29    128.51 o 
   5  19   6       16.31       98.70     72.22 o 
   6  19   6       78.14      303.45    236.51 o 
   7  19   6       18.06      107.50    131.22 o 
 -12  20   6        1.43      542.03    124.56 o 
 -11  20   6      367.48      541.60    216.90 o 
 -10  20   6       43.17      245.28    121.60 o 
  -9  20   6       12.82       40.31     42.87 o 
  -8  20   6      282.29      264.85     55.54 o 
  -7  20   6      160.44      222.50     32.91 o 
  -6  20   6        0.22       51.11     29.64 o 
  -5  20   6      147.56      120.19     70.97 o 
  -4  20   6      207.95      251.09    107.23 o 
  -3  20   6       20.80       39.85     64.42 o 
  -2  20   6       94.62       84.14     76.35 o 
  -1  20   6       76.87       20.31     70.10 o 
   0  20   6       97.64      165.96     55.31 o 
   1  20   6       79.24       71.63     92.43 o 
   2  20   6       93.11      110.90    180.80 o 
   3  20   6      129.00      159.72     93.84 o 
   4  20   6      115.91      341.56    105.20 o 
   5  20   6       52.66      138.79    216.35 o 
   6  20   6       41.28      273.94    260.45 o 
 -11  21   6      363.19     1134.59    165.37 o 
 -10  21   6      151.50      226.38     74.88 o 
  -9  21   6      133.66      138.83     46.66 o 
  -8  21   6       58.52       23.41     31.58 o 
  -7  21   6      363.45      329.87    138.19 o 
  -6  21   6        0.02      114.26     69.09 o 
  -5  21   6      319.53      423.75     95.05 o 
  -4  21   6      629.06      607.94    112.90 o 
  -3  21   6      150.82      110.60    136.54 o 
  -2  21   6      796.30      672.74    125.23 o 
  -1  21   6       22.32       44.62     67.40 o 
   0  21   6       85.63      166.49     88.27 o 
   1  21   6      428.25      553.46    199.29 o 
   2  21   6        5.84      159.45     85.54 o 
   3  21   6       28.75      151.87    167.17 o 
   4  21   6       41.27      144.53    268.27 o 
   5  21   6      123.97      117.17     67.72 o 
   6  21   6       84.10      303.74    172.64 o 
 -10  22   6       18.80       82.51    162.66 o 
  -9  22   6       70.51      139.44     45.98 o 
  -8  22   6      288.62      363.37    133.62 o 
  -7  22   6        7.43      184.31    105.87 o 
  -6  22   6       31.08      176.89    114.55 o 
  -5  22   6        0.27      141.50     72.24 o 
  -4  22   6      108.99      243.47     86.42 o 
  -3  22   6      511.44      522.99    110.52 o 
  -2  22   6     1229.57     1190.29    140.12 o 
  -1  22   6      133.71      279.42     97.18 o 
   0  22   6       73.20      130.56     90.02 o 
   1  22   6      350.10      515.99    123.99 o 
   2  22   6      155.43      392.72    103.08 o 
   3  22   6        5.49      139.52     88.84 o 
   4  22   6      298.30      486.38    209.35 o 
   5  22   6       10.49      401.47    267.33 o 
  -9  23   6       20.33      207.00    108.76 o 
  -8  23   6        1.32      101.75     96.47 o 
  -7  23   6        5.91       96.24    103.39 o 
  -6  23   6      164.35      324.70    144.49 o 
  -5  23   6        8.17       69.41    119.75 o 
  -4  23   6        5.90      146.22    130.59 o 
  -3  23   6        0.31      126.16     69.36 o 
  -2  23   6      598.56      733.14    127.17 o 
  -1  23   6        0.46      192.54    122.14 o 
   0  23   6      481.19      670.81    175.96 o 
   1  23   6       67.33      217.15     94.42 o 
   2  23   6      909.55     1002.06    253.20 o 
   3  23   6      565.82      846.75    270.12 o 
   4  23   6       13.82      693.45    396.96 o 
  -8  24   6        1.37       79.20     80.50 o 
  -7  24   6      237.78      271.22    133.21 o 
  -6  24   6       54.79      236.70    134.51 o 
  -5  24   6       49.04      267.03    113.81 o 
  -4  24   6       26.13      258.04     97.95 o 
  -3  24   6       88.82      261.36     83.09 o 
  -2  24   6      129.03      354.78     94.68 o 
  -1  24   6       16.01      324.29    216.30 o 
   0  24   6      547.30      965.76    346.87 o 
   1  24   6       25.00      356.98    185.00 o 
   2  24   6       57.50      572.50    246.36 o 
  -6  25   6        0.15      108.89    102.59 o 
  -5  25   6        0.14      315.37    117.06 o 
  -4  25   6        5.70      245.21    161.88 o 
  -3  25   6      456.44      393.90    175.35 o 
  -2  25   6       21.19      262.43    219.67 o 
  -1  25   6      277.77      963.45    466.74 o 
   0  25   6      242.70      632.60    318.85 o 
   1  25   6       43.51      156.75    172.15 o 
 -17   1   7       34.38       12.14     22.64 o 
 -16   1   7       29.52       33.90     26.23 o 
 -15   1   7      120.85      129.77     62.77 o 
 -14   1   7        9.16      -18.75     16.87 o 
 -13   1   7        1.79       -9.50     16.71 o 
 -12   1   7      158.28      240.83     37.71 o 
 -11   1   7       10.37        7.55      7.85 o 
 -10   1   7     1395.13     1336.17     20.18 o 
  -9   1   7      398.86      409.78     10.16 o 
  -8   1   7     5493.94     6389.49     40.28 o 
  -7   1   7       80.18       83.53      9.31 o 
  -6   1   7    20062.64    19996.27     87.12 o 
  -5   1   7      515.26      419.09     10.43 o 
  -4   1   7     1267.81     1361.31     15.60 o 
  -3   1   7     1225.89     1404.35     16.82 o 
  -2   1   7     3506.11     3183.56     24.91 o 
  -1   1   7     2432.93     2349.35     26.19 o 
   0   1   7    11709.77    11658.52     80.94 o 
   1   1   7      296.34      291.79     13.69 o 
   2   1   7     6944.25     6687.45     80.89 o 
   3   1   7       30.62       50.90     14.11 o 
   4   1   7      444.50      537.19     35.90 o 
   5   1   7       19.21       -0.90     10.88 o 
   6   1   7      135.71      117.20     15.54 o 
   7   1   7      715.91      631.61     27.31 o 
   8   1   7       19.09       31.11     18.02 o 
   9   1   7       37.93        8.20     19.65 o 
  10   1   7        5.11        3.06     19.68 o 
  11   1   7      177.98      218.77     68.31 o 
 -17   2   7        0.49       -5.03     23.25 o 
 -16   2   7      367.32      328.58     51.26 o 
 -15   2   7      295.74      374.88     52.39 o 
 -14   2   7       22.85       32.25     21.97 o 
 -13   2   7      384.12      418.92     49.28 o 
 -12   2   7        7.89       -7.00     10.87 o 
 -11   2   7      106.96      123.24     14.19 o 
 -10   2   7      428.36      415.66     12.13 o 
  -9   2   7       90.48      127.93      6.87 o 
  -8   2   7      970.75     1145.77     18.63 o 
  -7   2   7    15791.56    17331.58     86.52 o 
  -6   2   7     1367.85     1485.35     15.55 o 
  -5   2   7     7220.08     7175.39     34.81 o 
  -4   2   7       42.25       53.49      5.73 o 
  -3   2   7       84.22       73.13      6.25 o 
  -2   2   7     2998.57     3088.49     26.28 o 
  -1   2   7       22.69       25.77      6.41 o 
   0   2   7     4779.86     4761.54     39.09 o 
   1   2   7      174.98      195.11     10.00 o 
   2   2   7       40.31       78.01     15.50 o 
   3   2   7      390.09      413.77     32.20 o 
   4   2   7      870.83      926.51     30.61 o 
   5   2   7      564.75      534.06     28.20 o 
   6   2   7      388.25      479.09     26.85 o 
   7   2   7       42.71       52.41     13.59 o 
   8   2   7      202.48      194.95     30.41 o 
   9   2   7      571.27      747.73     53.94 o 
  10   2   7       19.84       23.13     26.12 o 
  11   2   7      183.11      257.36     62.96 o 
 -17   3   7        2.85       -4.14     29.49 o 
 -16   3   7      208.78      156.24     40.45 o 
 -15   3   7       43.71        7.32     23.12 o 
 -14   3   7      391.49      307.93     45.93 o 
 -13   3   7      375.86      450.49     30.70 o 
 -12   3   7      211.63      209.69     23.64 o 
 -11   3   7       69.73       58.68     10.80 o 
 -10   3   7      559.92      567.88     14.51 o 
  -9   3   7      432.67      437.41     12.67 o 
  -8   3   7        3.97        3.78      6.52 o 
  -7   3   7       44.59       38.26      7.11 o 
  -6   3   7        0.38        6.08      3.12 o 
  -5   3   7      470.81      416.42     10.19 o 
  -4   3   7       78.40       56.71      6.29 o 
  -3   3   7      716.06      703.38     13.36 o 
  -2   3   7     4658.78     4947.65     37.73 o 
  -1   3   7     4215.59     4071.67     72.19 o 
   0   3   7      512.12      612.62     15.54 o 
   1   3   7     1352.54     1362.58     17.99 o 
   2   3   7     4000.31     3853.99     63.11 o 
   3   3   7       88.71      100.18     17.79 o 
   4   3   7      150.98      141.63     17.15 o 
   5   3   7      773.06      756.21     31.04 o 
   6   3   7      161.10      169.02     19.91 o 
   7   3   7       42.03       30.47     15.46 o 
   8   3   7      213.86      226.61     42.38 o 
   9   3   7      365.15      335.24     47.35 o 
  10   3   7        4.17       25.79     25.73 o 
  11   3   7      114.25      158.44     48.03 o 
 -17   4   7        4.00       -9.10     23.26 o 
 -16   4   7       85.74       50.03     29.51 o 
 -15   4   7       10.80        6.65     20.09 o 
 -14   4   7        0.31       34.98     17.12 o 
 -13   4   7     1152.39     1058.37     42.02 o 
 -12   4   7     2344.32     2349.27     52.94 o 
 -11   4   7       21.37       16.66      8.18 o 
 -10   4   7     1370.71     1351.45     21.08 o 
  -9   4   7        2.19       13.27      6.67 o 
  -8   4   7     1561.48     1574.29     21.06 o 
  -7   4   7      163.90      150.50     10.77 o 
  -6   4   7     3504.40     3554.28     21.65 o 
  -5   4   7     2387.49     2563.96     20.48 o 
  -4   4   7     5119.52     5323.54     35.19 o 
  -3   4   7      124.68       94.61      8.30 o 
  -2   4   7     3418.85     3776.58     29.14 o 
  -1   4   7        0.02       -2.51      4.19 o 
   0   4   7      995.50     1124.58     21.06 o 
   1   4   7       15.62       38.07      6.09 o 
   2   4   7     1651.78     1518.67     29.92 o 
   3   4   7     2135.56     2129.25     50.23 o 
   4   4   7       12.77       17.87     11.48 o 
   5   4   7       83.79       73.12     16.35 o 
   6   4   7       34.45       24.15     14.81 o 
   7   4   7        0.83       -0.71     13.29 o 
   8   4   7      329.80      259.14     45.04 o 
   9   4   7       27.59       36.65     29.93 o 
  10   4   7      193.35      186.16     43.00 o 
  11   4   7       45.75       88.45     59.12 o 
 -17   5   7      142.28      219.84     48.90 o 
 -16   5   7        1.15        6.81     22.94 o 
 -15   5   7       10.27       36.28     19.00 o 
 -14   5   7      156.04      147.07     31.04 o 
 -13   5   7       23.76       21.02     15.59 o 
 -12   5   7     4091.68     3886.56     43.17 o 
 -11   5   7        2.69        1.96      9.88 o 
 -10   5   7     2096.55     2117.77     28.14 o 
  -9   5   7        5.75        4.37      7.07 o 
  -8   5   7       73.36       62.00      8.66 o 
  -7   5   7      786.63      772.74     14.55 o 
  -6   5   7       86.38       98.88      5.96 o 
  -5   5   7      189.09      174.32      8.35 o 
  -4   5   7     3787.46     3822.63     33.23 o 
  -3   5   7      680.36      793.98     15.85 o 
  -2   5   7     4473.34     4819.60     35.41 o 
  -1   5   7     4955.82     5234.54     36.97 o 
   0   5   7       13.90        1.02      3.45 o 
   1   5   7     2106.75     2033.59     23.41 o 
   2   5   7       91.81       74.50      9.59 o 
   3   5   7      370.81      308.33     32.66 o 
   4   5   7       63.55       69.48     18.22 o 
   5   5   7     1218.44     1097.24     49.16 o 
   6   5   7        8.00        5.65     14.94 o 
   7   5   7      853.60      741.09     67.00 o 
   8   5   7       22.03        8.51     23.94 o 
   9   5   7        0.12       33.65     29.66 o 
  10   5   7       78.34       67.05     33.94 o 
  11   5   7       27.51       76.90     61.26 o 
 -17   6   7      162.98      150.45     57.39 o 
 -16   6   7      128.96      147.21     49.67 o 
 -15   6   7       90.02      110.36     32.62 o 
 -14   6   7       85.25       82.89     22.17 o 
 -13   6   7       89.44      119.79     19.09 o 
 -12   6   7     1227.70     1246.03     28.39 o 
 -11   6   7     1977.05     1867.06     33.88 o 
 -10   6   7      756.40      728.78     18.30 o 
  -9   6   7      208.28      198.88     11.97 o 
  -8   6   7      151.28      161.74     10.57 o 
  -7   6   7     2709.35     2474.22     23.15 o 
  -6   6   7     3549.13     3528.60     23.11 o 
  -5   6   7      151.02      114.28      7.79 o 
  -4   6   7     2198.82     2177.95     22.88 o 
  -3   6   7       47.81       37.89      6.86 o 
  -2   6   7     2486.69     2444.35     30.30 o 
  -1   6   7      477.84      478.90     13.77 o 
   0   6   7     2074.65     2060.96     34.72 o 
   1   6   7     3213.92     3337.51     46.31 o 
   2   6   7     5895.68     5929.66     56.86 o 
   3   6   7      367.25      296.17     18.83 o 
   4   6   7      809.13      809.04     40.36 o 
   5   6   7      218.86      185.20     25.58 o 
   6   6   7      314.32      311.07     44.53 o 
   7   6   7      446.95      410.75     52.21 o 
   8   6   7        3.19       20.04     26.60 o 
   9   6   7       20.11       39.04     31.24 o 
  10   6   7       79.36      153.12     40.63 o 
  11   6   7        7.22      197.63    124.29 o 
 -17   7   7       34.69       69.64     46.86 o 
 -16   7   7      211.70      245.12     70.20 o 
 -15   7   7       84.40       54.18     25.74 o 
 -14   7   7      355.27      358.09     37.69 o 
 -13   7   7      163.44      170.51     16.86 o 
 -12   7   7      591.25      566.87     31.07 o 
 -11   7   7      439.57      453.70     21.85 o 
 -10   7   7     1412.10     1416.18     33.69 o 
  -9   7   7       79.96       85.33     10.08 o 
  -8   7   7       28.14       35.23      7.35 o 
  -7   7   7     1318.58     1207.45     25.43 o 
  -6   7   7     5411.32     5536.71     31.65 o 
  -5   7   7     1540.72     1667.12     19.61 o 
  -4   7   7      128.69      162.49      9.55 o 
  -3   7   7     6432.88     6999.78     46.74 o 
  -2   7   7      121.46      106.36      8.44 o 
  -1   7   7     3272.19     3475.95     31.20 o 
   0   7   7    18766.06    17753.97    101.11 o 
   1   7   7    16901.88    16578.62    119.22 o 
   2   7   7     1744.81     1701.39     32.62 o 
   3   7   7      103.69       98.63     12.79 o 
   4   7   7       15.99       -4.59     12.41 o 
   5   7   7      638.09      566.74     31.32 o 
   6   7   7        6.07       25.09     13.64 o 
   7   7   7      131.18       95.78     33.64 o 
   8   7   7       24.21       13.10     26.34 o 
   9   7   7       82.22      102.49     43.63 o 
  10   7   7       14.24       38.76     36.58 o 
  11   7   7       69.23       92.41     68.22 o 
 -17   8   7      124.16      129.48     57.17 o 
 -16   8   7      114.13      182.62     62.30 o 
 -15   8   7        1.02       53.04     40.11 o 
 -14   8   7       44.41       88.62     28.46 o 
 -13   8   7      105.29      117.09     15.43 o 
 -12   8   7      717.17      679.22     32.82 o 
 -11   8   7     5029.53     4769.42     80.76 o 
 -10   8   7      675.94      612.59     24.34 o 
  -9   8   7     1620.66     1490.26     27.81 o 
  -8   8   7      246.99      253.65     13.43 o 
  -7   8   7      756.78      822.35     19.10 o 
  -6   8   7      976.54      957.61     16.08 o 
  -5   8   7      134.05      171.99     10.51 o 
  -4   8   7      459.92      516.87     15.33 o 
  -3   8   7     1881.30     2016.12     28.15 o 
  -2   8   7     3987.36     4207.03     37.93 o 
  -1   8   7     4704.90     4664.57     40.36 o 
   0   8   7      386.34      436.98     18.18 o 
   1   8   7      203.24      236.41     15.84 o 
   2   8   7     2437.05     2290.05     31.40 o 
   3   8   7        5.28        2.41     10.42 o 
   4   8   7        4.75       13.67     14.75 o 
   5   8   7       38.75       47.74     17.42 o 
   6   8   7      182.04      172.22     26.37 o 
   7   8   7       70.95       62.64     23.13 o 
   8   8   7      281.12      301.75     34.67 o 
   9   8   7        4.57        3.38     24.08 o 
  10   8   7      220.20      201.22     56.01 o 
 -17   9   7      106.10      109.12     55.75 o 
 -16   9   7       23.29        4.85     35.04 o 
 -15   9   7        1.29        4.45     26.83 o 
 -14   9   7      313.82      306.93     31.46 o 
 -13   9   7      393.69      404.49     24.62 o 
 -12   9   7     1095.17     1092.90     34.42 o 
 -11   9   7      598.55      693.00     30.08 o 
 -10   9   7      777.96      707.56     30.19 o 
  -9   9   7      153.86      172.66     15.62 o 
  -8   9   7      273.39      305.23     14.77 o 
  -7   9   7      666.43      622.75     17.04 o 
  -6   9   7      514.54      540.82     14.31 o 
  -5   9   7     1328.75     1321.68     22.59 o 
  -4   9   7      810.01      864.87     18.65 o 
  -3   9   7     1277.55     1222.36     20.89 o 
  -2   9   7      168.39      218.10     12.07 o 
  -1   9   7       64.92       58.97      7.91 o 
   0   9   7     1116.18     1097.37     30.09 o 
   1   9   7     1021.58     1094.48     25.40 o 
   2   9   7     1624.71     1520.17     32.46 o 
   3   9   7       42.35       69.65     24.38 o 
   4   9   7      202.63      177.71     25.28 o 
   5   9   7        4.84        6.24     14.62 o 
   6   9   7      356.66      323.41     36.32 o 
   7   9   7        8.12       -0.30     22.77 o 
   8   9   7       18.63      -31.83     27.18 o 
   9   9   7        2.76       62.44     39.62 o 
  10   9   7       14.89       15.72     30.85 o 
 -16  10   7       17.94      -34.85     26.58 o 
 -15  10   7        2.65       15.48     37.08 o 
 -13  10   7      545.61      571.78     52.36 o 
 -12  10   7      468.46      510.28     27.46 o 
 -11  10   7      368.58      364.85     25.06 o 
 -10  10   7      461.45      465.32     25.87 o 
  -9  10   7        2.85        5.99     10.00 o 
  -8  10   7       85.02       83.26      9.55 o 
  -7  10   7      262.41      312.54     14.56 o 
  -6  10   7      588.04      606.51     16.73 o 
  -5  10   7       46.32       29.05      8.60 o 
  -4  10   7      755.62      780.04     19.26 o 
  -3  10   7      232.96      262.33     13.75 o 
  -2  10   7     2696.31     2895.23     33.60 o 
  -1  10   7      249.24      252.54     13.43 o 
   0  10   7     4068.09     3899.72     47.37 o 
   1  10   7      891.10      903.83     30.22 o 
   2  10   7      525.88      465.87     30.61 o 
   3  10   7      126.59      130.16     27.60 o 
   4  10   7      361.22      354.59     31.94 o 
   5  10   7      105.74       91.70     22.69 o 
   6  10   7      893.02      799.25     71.25 o 
   7  10   7      228.56      250.03     53.28 o 
   8  10   7       24.31       48.81     33.40 o 
   9  10   7       68.42       67.50     38.42 o 
  10  10   7      120.05      120.87     42.45 o 
 -16  11   7       20.02       -1.84     40.47 o 
 -15  11   7      141.28      267.03     70.37 o 
 -14  11   7      710.00     1006.21    266.23 o 
 -13  11   7      908.65      875.93    153.45 o 
 -12  11   7     1908.92     1670.16     59.00 o 
 -11  11   7       24.34        0.92     14.43 o 
 -10  11   7      304.02      309.11     22.64 o 
  -9  11   7      104.54       90.04     14.55 o 
  -8  11   7     1020.46     1002.04     27.61 o 
  -7  11   7        9.10       11.69      7.08 o 
  -6  11   7      295.20      344.26     14.08 o 
  -5  11   7      321.17      387.07     16.90 o 
  -4  11   7      495.55      546.34     18.80 o 
  -3  11   7     3659.89     3657.19     38.25 o 
  -2  11   7     1250.68     1201.83     23.57 o 
  -1  11   7       95.67       78.53     10.09 o 
   0  11   7      133.76      150.79     18.87 o 
   1  11   7     2773.89     2674.82     49.86 o 
   2  11   7       30.85       -2.10     16.02 o 
   3  11   7      989.27      947.10     51.13 o 
   4  11   7       91.22       67.63     30.17 o 
   5  11   7       65.19       51.77     24.80 o 
   6  11   7       84.71       83.72     36.44 o 
   7  11   7       15.81       17.93     27.49 o 
   8  11   7      154.68       93.81     40.96 o 
   9  11   7      231.28      175.55     54.90 o 
  10  11   7       58.95       49.26     38.62 o 
 -16  12   7      255.56      343.42     85.07 o 
 -15  12   7       39.36       54.70     44.42 o 
 -13  12   7     1646.36     1599.43     99.18 o 
 -12  12   7        8.85       24.66     28.23 o 
 -11  12   7     4349.80     4069.08     80.73 o 
 -10  12   7     3484.10     3299.11     55.03 o 
  -9  12   7     1912.93     1788.16     40.84 o 
  -8  12   7        8.91       17.06      9.61 o 
  -7  12   7       30.46       26.71     12.69 o 
  -6  12   7       99.78      105.49     12.81 o 
  -5  12   7       30.83       31.79     10.29 o 
  -4  12   7       15.53       11.10      8.75 o 
  -3  12   7      737.30      741.38     20.79 o 
  -2  12   7      546.36      567.51     20.07 o 
  -1  12   7       20.27       30.54      9.69 o 
   0  12   7      161.85      154.06     20.08 o 
   1  12   7      144.83      106.89     22.64 o 
   2  12   7       62.81       85.69     28.22 o 
   3  12   7      664.64      590.50     55.34 o 
   4  12   7      866.85      814.08     52.36 o 
   5  12   7      101.91      120.33     34.56 o 
   6  12   7      895.38      807.84    113.73 o 
   7  12   7       17.81       12.96     66.00 o 
   8  12   7       29.86       28.69     43.29 o 
   9  12   7       14.10        8.83     32.82 o 
 -15  13   7      403.55      388.74     87.60 o 
 -13  13   7       29.58       79.32     32.15 o 
 -12  13   7     2663.57     2681.30    128.03 o 
 -11  13   7      419.96      364.04     47.51 o 
 -10  13   7     3892.97     3594.07     67.08 o 
  -9  13   7       65.68       58.54      9.50 o 
  -8  13   7      292.45      253.86     21.73 o 
  -7  13   7      237.67      277.22     23.96 o 
  -6  13   7     1353.74     1368.20     33.11 o 
  -5  13   7       57.82       62.67     11.27 o 
  -4  13   7      798.93      861.94     22.76 o 
  -3  13   7       98.58       77.46     12.31 o 
  -2  13   7      484.88      413.42     22.73 o 
  -1  13   7      575.72      534.73     31.91 o 
   0  13   7       24.33        3.18     17.23 o 
   1  13   7     3225.03     3179.39     86.31 o 
   2  13   7     1586.67     1448.37     80.66 o 
   3  13   7      861.55      784.56     67.96 o 
   4  13   7      166.67      173.21     42.93 o 
   5  13   7       17.68        1.60     34.55 o 
   6  13   7       65.64       32.45     45.76 o 
   7  13   7        6.30       27.01     36.81 o 
   8  13   7        0.59      -25.70     40.88 o 
   9  13   7      132.17      190.90    107.12 o 
 -15  14   7       41.70       18.69     46.56 o 
 -13  14   7       33.51      108.61     60.94 o 
 -12  14   7      766.91      810.92    111.15 o 
 -11  14   7       57.32       32.45     89.38 o 
 -10  14   7      382.13      425.03     29.65 o 
  -9  14   7       25.97       47.43     19.38 o 
  -8  14   7       89.69       59.82     15.26 o 
  -7  14   7      731.81      718.74     33.35 o 
  -6  14   7        0.00       10.29     13.04 o 
  -5  14   7       73.66       87.09     16.55 o 
  -4  14   7      302.06      298.03     18.72 o 
  -3  14   7       14.52        4.88     10.49 o 
  -2  14   7      919.12      849.84     39.77 o 
  -1  14   7     1084.98     1085.41     43.11 o 
   0  14   7     1516.35     1467.08     51.60 o 
   1  14   7     1164.14     1163.64     46.70 o 
   2  14   7     1883.75     1821.47     71.33 o 
   3  14   7      267.22      247.66     40.78 o 
   4  14   7      326.28      407.58     99.74 o 
   5  14   7      500.61      490.01    112.07 o 
   6  14   7      108.87      110.01     43.96 o 
   7  14   7      247.46      216.65     66.10 o 
   8  14   7       18.16      -11.00     28.33 o 
   9  14   7      166.18      174.29     86.92 o 
 -15  15   7       31.06      -15.04     41.97 o 
 -13  15   7      101.76      111.77    156.43 o 
 -12  15   7        2.25       29.51     49.37 o 
 -11  15   7      987.97      997.61    133.97 o 
 -10  15   7      175.11      172.51     35.09 o 
  -9  15   7       29.44       44.77     25.84 o 
  -8  15   7     2062.23     2068.33     60.17 o 
  -7  15   7      265.34      279.95     32.08 o 
  -6  15   7       14.32       22.19     15.33 o 
  -5  15   7      281.15      297.83     25.40 o 
  -4  15   7      228.14      253.08     20.18 o 
  -3  15   7      330.94      349.55     25.81 o 
  -2  15   7     1389.41     1369.90     52.60 o 
  -1  15   7     1295.26     1240.40     50.71 o 
   0  15   7     1198.33     1092.94     48.26 o 
   1  15   7      218.12      181.43     28.07 o 
   2  15   7       59.17       51.09     27.15 o 
   3  15   7       20.97        9.60     25.04 o 
   4  15   7      858.44      866.20    241.05 o 
   5  15   7       25.36        6.66     59.47 o 
   6  15   7       31.07      -47.11     58.56 o 
   7  15   7       44.23       84.36    152.85 o 
   8  15   7        9.65        5.05     32.07 o 
 -13  16   7        3.31      182.47    186.37 o 
 -12  16   7      935.21     1060.13    242.78 o 
 -11  16   7      172.59      222.30     52.17 o 
 -10  16   7       45.48      103.58     42.62 o 
  -9  16   7       27.96       44.97     19.94 o 
  -8  16   7      321.09      369.99     34.97 o 
  -7  16   7      236.18      235.65     28.04 o 
  -6  16   7      360.69      335.24     26.70 o 
  -5  16   7        0.01       23.55     15.03 o 
  -4  16   7      106.27      117.31     27.74 o 
  -3  16   7      360.16      314.88     33.77 o 
  -2  16   7      142.53       98.71     27.60 o 
  -1  16   7      247.08      215.25     37.56 o 
   0  16   7     1744.66     1672.32     56.68 o 
   1  16   7      675.00      666.39     43.45 o 
   2  16   7       10.97       -6.73     23.88 o 
   3  16   7      258.75      224.33     48.46 o 
   4  16   7      763.70      783.93    135.16 o 
   5  16   7       60.35       83.35     77.96 o 
   6  16   7        0.30       97.37     73.24 o 
   7  16   7        3.14       39.56     53.17 o 
   8  16   7       20.02       96.34     67.63 o 
 -13  17   7        1.09      449.95    104.28 o 
 -12  17   7        2.55       80.21     64.14 o 
 -11  17   7        5.59       12.06     73.23 o 
 -10  17   7      163.55      110.00     75.33 o 
  -9  17   7      222.17      260.11     40.09 o 
  -8  17   7      196.07      215.06     29.92 o 
  -7  17   7        2.27       20.82     16.76 o 
  -6  17   7      117.35      106.42     22.49 o 
  -5  17   7       80.86      101.80     20.88 o 
  -4  17   7        9.85       33.09     32.97 o 
  -3  17   7     1196.29     1133.74     87.03 o 
  -2  17   7        1.37       -4.96     35.67 o 
  -1  17   7       16.14       17.30     28.40 o 
   0  17   7        1.66       25.73     27.98 o 
   1  17   7      320.15      329.46     43.66 o 
   2  17   7      352.52      281.89     57.99 o 
   3  17   7      528.30      681.75    160.23 o 
   4  17   7      222.67      183.75     87.96 o 
   5  17   7       23.02       91.35     76.87 o 
   6  17   7        0.00       79.24     72.39 o 
   7  17   7       37.79      189.83     89.05 o 
 -12  18   7       15.30      197.56    161.62 o 
 -11  18   7       65.66      101.86     92.86 o 
 -10  18   7      308.39      290.98     97.12 o 
  -9  18   7       16.16       80.97     29.03 o 
  -8  18   7     1064.26     1143.01     52.87 o 
  -7  18   7        7.69       23.52     19.79 o 
  -6  18   7      298.32      345.38     53.17 o 
  -5  18   7        8.88       15.66     57.95 o 
  -4  18   7      183.69      130.29     39.64 o 
  -3  18   7      295.31      368.62     53.03 o 
  -2  18   7       22.24       64.81     31.08 o 
  -1  18   7      547.40      526.42     65.02 o 
   0  18   7     1285.19     1279.92     78.53 o 
   1  18   7      166.44      143.38     34.87 o 
   2  18   7       83.57       84.91     42.28 o 
   3  18   7      583.88      560.64    128.67 o 
   4  18   7      259.82      360.64    110.08 o 
   5  18   7       83.71      141.42     91.19 o 
   6  18   7        3.55      119.48     91.19 o 
   7  18   7       30.83      338.87    163.45 o 
 -13  19   7      333.80      577.90    289.91 o 
 -12  19   7      141.73      219.76    149.72 o 
 -11  19   7        4.25       63.36     99.39 o 
 -10  19   7      192.05      247.18     54.86 o 
  -9  19   7        2.78       53.58     56.90 o 
  -8  19   7      436.32      514.97    108.11 o 
  -7  19   7      174.99      236.53     33.79 o 
  -6  19   7      210.19      208.76     45.54 o 
  -5  19   7      101.22      132.80     70.76 o 
  -4  19   7       92.13      153.59     69.93 o 
  -3  19   7       10.39        1.23     33.58 o 
  -2  19   7       58.75       44.47     37.19 o 
  -1  19   7       40.64       89.63     43.86 o 
   0  19   7      167.09      216.23     53.90 o 
   1  19   7       99.37      145.76     46.69 o 
   2  19   7     1197.44     1342.29    148.37 o 
   3  19   7      217.34      217.64     93.86 o 
   4  19   7      153.77      240.99     99.28 o 
   5  19   7       15.98       71.08     53.17 o 
   6  19   7       73.38      248.85     94.92 o 
 -12  20   7      135.82      604.54    126.14 o 
 -11  20   7      219.40      255.48    133.93 o 
 -10  20   7        2.15       41.13     41.04 o 
  -9  20   7       12.07       22.71     30.97 o 
  -8  20   7      135.32      200.32     49.56 o 
  -7  20   7      219.94      260.54     46.34 o 
  -6  20   7       80.65      207.57     76.98 o 
  -5  20   7        2.90       50.58     66.05 o 
  -4  20   7      353.02      376.23    147.08 o 
  -3  20   7      453.35      539.52    111.78 o 
  -2  20   7      118.72      185.17     48.52 o 
  -1  20   7      394.03      344.91    108.22 o 
   0  20   7       55.92       51.93     41.62 o 
   1  20   7        3.99       41.89     72.04 o 
   2  20   7        3.62       14.15     85.88 o 
   3  20   7      916.78     1272.05    263.97 o 
   4  20   7      691.19     1060.04    313.62 o 
   5  20   7       40.72      125.07     67.03 o 
   6  20   7       80.01      274.64    149.77 o 
 -11  21   7      318.58      440.46    187.33 o 
 -10  21   7        0.18       16.05     46.41 o 
  -9  21   7       27.53       30.49     83.39 o 
  -8  21   7        2.81       71.17     91.69 o 
  -7  21   7      254.46      199.30    115.61 o 
  -6  21   7      566.66      594.86    107.83 o 
  -5  21   7        6.64      160.16    121.83 o 
  -4  21   7       25.72      118.94     71.88 o 
  -3  21   7        7.27       65.95     67.60 o 
  -2  21   7       65.07       85.47     76.26 o 
  -1  21   7       11.29       81.04     77.78 o 
   0  21   7      467.80      703.78    134.05 o 
   1  21   7        0.19       23.72     93.22 o 
   2  21   7       69.45      199.15    124.27 o 
   3  21   7      135.55      236.54     98.85 o 
   4  21   7      216.79      393.42    103.60 o 
   5  21   7      173.34      536.35    371.09 o 
 -10  22   7        0.41       38.53     99.04 o 
  -9  22   7        1.25      188.01     97.78 o 
  -8  22   7        0.98      115.37    101.07 o 
  -7  22   7        0.00       64.36     93.32 o 
  -6  22   7        0.12      214.11     79.61 o 
  -5  22   7      351.76      366.42     94.89 o 
  -4  22   7        1.89      115.27     63.27 o 
  -3  22   7      116.03      126.76     74.41 o 
  -2  22   7      519.92      897.51    287.78 o 
  -1  22   7       15.07      197.80     81.75 o 
   0  22   7       84.26      225.53    104.40 o 
   1  22   7      280.52      437.86    206.03 o 
   2  22   7        1.26       92.36    197.06 o 
   3  22   7      181.94      443.73    177.12 o 
   4  22   7        0.24      482.54    342.59 o 
  -9  23   7       11.92      130.82     90.63 o 
  -8  23   7      237.83      246.05    124.21 o 
  -7  23   7       51.36      118.32    107.00 o 
  -6  23   7        2.49      190.22    117.96 o 
  -5  23   7        0.45      212.58     66.88 o 
  -4  23   7        0.09      224.09    115.37 o 
  -3  23   7       32.61      239.24    105.59 o 
  -2  23   7       88.94      320.13    142.72 o 
  -1  23   7       70.50      358.66     96.30 o 
   0  23   7       14.63      277.65     84.37 o 
   1  23   7      179.66      600.50    117.82 o 
   2  23   7      137.50      278.17    141.52 o 
   3  23   7      300.75     1078.46    440.62 o 
  -8  24   7      141.10      226.00    110.78 o 
  -7  24   7        0.03      109.34    110.77 o 
  -6  24   7      150.96       64.70    105.17 o 
  -5  24   7      155.06      354.48    143.35 o 
  -4  24   7        0.70      225.82    129.69 o 
  -3  24   7        8.95      220.14    182.36 o 
  -2  24   7       76.50      436.19    258.52 o 
  -1  24   7      350.49      545.76    119.22 o 
   0  24   7        3.83       21.38    160.36 o 
   1  24   7      104.45      153.95    177.59 o 
  -6  25   7       10.55      151.15    123.64 o 
  -4  25   7      168.98     1035.23    462.67 o 
  -3  25   7      284.90      930.93    481.37 o 
  -2  25   7       50.89       97.94    157.27 o 
  -1  25   7       45.56      104.63    152.53 o 
   0  25   7      224.24      298.73    199.31 o 
 -18   0   8      368.84      343.28     84.11 o 
 -17   0   8      427.19      520.92     92.81 o 
 -16   0   8        2.12      -21.12     25.85 o 
 -15   0   8        1.96       12.46     30.77 o 
 -14   0   8     1516.46     1400.85     45.53 o 
 -13   0   8     1182.16     1014.63     40.19 o 
 -12   0   8      537.05      503.68     34.41 o 
 -11   0   8     1862.97     1839.33     44.67 o 
 -10   0   8        1.93       -3.08      8.08 o 
  -9   0   8        3.21        7.34      8.33 o 
  -8   0   8       34.86      113.02     12.72 o 
  -7   0   8      445.24      462.20     15.92 o 
  -6   0   8      370.69      385.00     15.06 o 
  -5   0   8     3478.50     3662.61     37.41 o 
  -4   0   8     6631.04     6701.99     59.22 o 
  -3   0   8     5822.74     5904.14     47.37 o 
  -2   0   8       82.19       43.89      9.69 o 
  -1   0   8     1659.43     1787.89     36.29 o 
   0   0   8      542.20      469.83     19.16 o 
   1   0   8      231.71      238.95     19.43 o 
   2   0   8     2081.80     2062.00     67.10 o 
   3   0   8      650.20      584.54     54.23 o 
   4   0   8      404.55      462.01     42.16 o 
   5   0   8      487.51      562.18     45.42 o 
   6   0   8      653.76      533.92     62.68 o 
   7   0   8      652.26      732.46    179.35 o 
   8   0   8       68.59      129.82     71.83 o 
   9   0   8      847.94      863.21    181.73 o 
  10   0   8       96.67      257.89     98.25 o 
 -18   1   8        9.45       58.13     32.75 o 
 -17   1   8        7.18      -24.09     21.37 o 
 -16   1   8        0.16       -4.54     19.60 o 
 -15   1   8      457.39      416.13     54.46 o 
 -14   1   8       50.25       61.81     13.05 o 
 -13   1   8      401.22      340.70     28.53 o 
 -12   1   8       16.04       22.89     11.74 o 
 -11   1   8       16.01       -0.84      6.89 o 
 -10   1   8      217.83      254.03     12.23 o 
  -9   1   8        9.51        5.31      6.88 o 
  -8   1   8      509.14      664.56     17.58 o 
  -7   1   8      207.05      241.59      8.98 o 
  -6   1   8      766.02      705.60     12.72 o 
  -5   1   8      934.30      925.32     14.90 o 
  -4   1   8      763.29      778.77     14.01 o 
  -3   1   8     2806.18     3038.61     25.72 o 
  -2   1   8     1344.20     1395.24     17.78 o 
  -1   1   8       40.89       43.47      6.26 o 
   0   1   8       88.93       93.49      9.90 o 
   1   1   8      426.24      433.08     12.50 o 
   2   1   8     1007.08      990.41     35.95 o 
   3   1   8      705.49      706.42     34.11 o 
   4   1   8       24.03        5.28     14.35 o 
   5   1   8      133.81      134.01     21.52 o 
   6   1   8     1076.88     1081.10     40.32 o 
   7   1   8       85.28      128.19     45.13 o 
   8   1   8       41.02       31.62     40.18 o 
   9   1   8      207.73      277.54     66.59 o 
  10   1   8      361.91      485.42     83.08 o 
 -18   2   8      306.64      267.05     51.13 o 
 -17   2   8       26.76       28.20     24.69 o 
 -16   2   8        5.00       20.20     29.40 o 
 -15   2   8       54.81       45.79     17.73 o 
 -14   2   8      381.48      303.84     29.50 o 
 -13   2   8      115.98      112.33     14.92 o 
 -12   2   8      117.40      130.42     14.12 o 
 -11   2   8       19.64       17.81      7.44 o 
 -10   2   8     1646.83     1626.01     23.73 o 
  -9   2   8      299.26      320.83     13.41 o 
  -8   2   8      885.01     1157.06     22.34 o 
  -7   2   8       76.61       79.18      6.54 o 
  -6   2   8     1794.73     1943.04     19.44 o 
  -5   2   8       26.87       41.50      5.70 o 
  -4   2   8      657.03      617.65     12.19 o 
  -3   2   8     1385.01     1467.70     19.02 o 
  -2   2   8     1539.84     1698.48     20.64 o 
  -1   2   8     6995.88     6742.56     99.47 o 
   0   2   8      409.02      408.35     14.35 o 
   1   2   8      625.54      668.44     13.11 o 
   2   2   8     1014.43      990.99     36.83 o 
   3   2   8     1653.35     1557.09     45.16 o 
   4   2   8      294.78      275.85     26.13 o 
   5   2   8      487.30      488.02     32.23 o 
   6   2   8       85.69       72.51     20.29 o 
   7   2   8        1.36        5.66     20.04 o 
   8   2   8       12.70       13.67     25.15 o 
   9   2   8       23.03       46.65     46.83 o 
  10   2   8        0.11       65.87     42.95 o 
 -18   3   8       21.10       41.49     28.91 o 
 -17   3   8        1.27        7.17     24.26 o 
 -16   3   8      338.01      452.44    120.78 o 
 -15   3   8        6.34       14.46     16.16 o 
 -14   3   8      820.12      796.57     32.69 o 
 -13   3   8        4.97        7.37     10.44 o 
 -12   3   8       23.79       23.10     10.42 o 
 -11   3   8      403.50      393.31     17.78 o 
 -10   3   8      858.84      836.08     18.85 o 
  -9   3   8       57.66       60.99      8.37 o 
  -8   3   8     6020.87     6514.01     51.62 o 
  -7   3   8     4996.15     5150.52     31.86 o 
  -6   3   8     8394.27     8766.46     38.48 o 
  -5   3   8     2169.75     2198.68     22.10 o 
  -4   3   8        5.51        5.10      4.87 o 
  -3   3   8     1389.02     1688.54     21.25 o 
  -2   3   8      436.25      459.02     12.74 o 
  -1   3   8      926.43     1139.58     22.94 o 
   0   3   8     4826.37     4697.04     38.55 o 
   1   3   8      951.41     1000.82     18.85 o 
   2   3   8        0.43       -0.73     13.45 o 
   3   3   8        0.30        6.77     14.40 o 
   4   3   8      402.34      380.42     29.88 o 
   5   3   8       65.64       60.96     19.69 o 
   6   3   8     1999.52     1839.17     47.31 o 
   7   3   8       13.40       24.46     26.22 o 
   8   3   8       48.70       13.86     26.47 o 
   9   3   8       87.09       77.05     32.10 o 
  10   3   8     1023.52     1114.36    118.66 o 
 -18   4   8      125.46      124.49     37.44 o 
 -17   4   8       38.00       22.46     24.97 o 
 -16   4   8       15.12        8.89     28.88 o 
 -15   4   8      115.58      117.95     30.77 o 
 -14   4   8      330.37      293.89     20.66 o 
 -13   4   8        7.73       16.57     10.39 o 
 -12   4   8      450.42      449.93     20.65 o 
 -11   4   8      791.99      723.72     23.03 o 
 -10   4   8      749.36      790.28     17.76 o 
  -9   4   8        2.35        1.98      6.70 o 
  -8   4   8      139.43      159.71     12.88 o 
  -7   4   8      873.01     1000.16     18.36 o 
  -6   4   8        2.73       -7.64      4.13 o 
  -5   4   8     4740.88     4941.14     31.98 o 
  -4   4   8     4932.66     5047.20     35.91 o 
  -3   4   8     4807.34     5038.46     44.17 o 
  -2   4   8     2873.09     2850.67     28.21 o 
  -1   4   8      622.06      645.24     17.96 o 
   0   4   8      331.91      323.24     12.79 o 
   1   4   8     1454.71     1379.38     21.65 o 
   2   4   8      507.18      581.87     22.11 o 
   3   4   8     2058.58     2026.09     52.25 o 
   4   4   8      158.48      204.41     25.92 o 
   5   4   8      202.85      164.41     24.07 o 
   6   4   8      431.43      472.85     31.80 o 
   7   4   8      106.19       93.88     31.84 o 
   8   4   8       74.58       47.87     26.93 o 
   9   4   8       21.86       11.46     26.79 o 
  10   4   8      330.31      424.61     85.62 o 
 -17   5   8       31.55        6.90     33.33 o 
 -16   5   8      303.24      320.59     50.64 o 
 -15   5   8       83.31       76.15     22.62 o 
 -14   5   8      201.49      221.73     19.37 o 
 -13   5   8       25.06       41.50     12.15 o 
 -12   5   8      299.22      288.50     18.43 o 
 -11   5   8       69.00       61.42     16.08 o 
 -10   5   8     1967.66     1939.92     27.62 o 
  -9   5   8      749.19      783.24     20.67 o 
  -8   5   8      548.57      533.80     23.13 o 
  -7   5   8      458.90      642.85     11.88 o 
  -6   5   8     2570.79     2775.76     28.27 o 
  -5   5   8     1830.73     1763.51     20.95 o 
  -4   5   8     4308.78     4431.60     36.32 o 
  -3   5   8      134.17      153.37     10.04 o 
  -2   5   8     5590.98     5749.12     55.28 o 
  -1   5   8        0.31        1.48      5.35 o 
   0   5   8    13404.05    13213.61    108.41 o 
   1   5   8       71.04       85.55      9.70 o 
   2   5   8     3194.68     3236.80     63.43 o 
   3   5   8       48.27       64.32      9.42 o 
   4   5   8       75.16       63.55     22.51 o 
   5   5   8       74.77       55.99     31.76 o 
   6   5   8        0.05      -12.05     14.48 o 
   7   5   8      518.01      509.24     58.31 o 
   8   5   8       29.55       23.89     37.16 o 
   9   5   8       62.40       53.91     31.08 o 
  10   5   8        4.18       34.46     30.99 o 
 -17   6   8      173.04      195.09     42.25 o 
 -16   6   8        0.53       10.36     22.10 o 
 -15   6   8      325.00      366.35    152.54 o 
 -14   6   8      142.32      158.44     34.97 o 
 -13   6   8      135.12      152.54     16.63 o 
 -12   6   8      415.68      389.49     23.00 o 
 -11   6   8     2724.46     2840.65     43.56 o 
 -10   6   8      515.66      560.02     18.66 o 
  -9   6   8      225.11      252.47     15.18 o 
  -8   6   8      397.37      441.79     17.50 o 
  -7   6   8      696.13      705.65     12.54 o 
  -6   6   8     2931.61     3035.73     25.26 o 
  -5   6   8      386.03      366.80     11.49 o 
  -4   6   8     2736.73     2955.45     32.60 o 
  -3   6   8     3251.41     3388.91     32.37 o 
  -2   6   8     1417.86     1631.44     22.18 o 
  -1   6   8      890.60      897.43     20.23 o 
   0   6   8     6607.33     6438.86     63.06 o 
   1   6   8     1007.81      942.73     22.67 o 
   2   6   8      143.61      161.68     14.60 o 
   3   6   8     2014.47     1799.97     53.85 o 
   4   6   8       96.54      119.75     19.30 o 
   5   6   8        1.52       23.38     21.46 o 
   6   6   8       54.03       44.41     31.54 o 
   7   6   8      324.96      269.06     46.33 o 
   8   6   8      163.68      172.05     38.95 o 
   9   6   8      227.06      237.17     46.76 o 
  10   6   8       14.18       70.46     29.38 o 
 -17   7   8       10.89       45.73     45.02 o 
 -16   7   8      576.46      711.56     72.66 o 
 -15   7   8        3.32       15.63     18.17 o 
 -14   7   8      772.33      787.45     68.46 o 
 -13   7   8      302.59      370.39     22.96 o 
 -12   7   8     6836.22     6628.63     78.95 o 
 -11   7   8     3441.68     3312.40     54.74 o 
 -10   7   8     1783.45     1695.47     31.78 o 
  -9   7   8     2416.99     2402.33     37.77 o 
  -8   7   8     2204.56     1962.45     29.84 o 
  -7   7   8      231.01      208.09      9.06 o 
  -6   7   8     1532.02     1551.78     21.52 o 
  -5   7   8       12.09       22.07      6.92 o 
  -4   7   8      869.55      839.26     17.16 o 
  -3   7   8       38.15       32.03      7.31 o 
  -2   7   8     2758.41     3110.74     32.62 o 
  -1   7   8      106.67      104.79      8.14 o 
   0   7   8     6602.92     6254.12     64.32 o 
   1   7   8      283.52      322.65     17.29 o 
   2   7   8       12.22       10.11      9.52 o 
   3   7   8       53.07       64.72     26.00 o 
   4   7   8       45.44       45.30     19.79 o 
   5   7   8      355.37      322.93     30.14 o 
   6   7   8      145.44      117.43     20.91 o 
   7   7   8      296.02      427.19     40.48 o 
   8   7   8      111.42      114.17     42.10 o 
   9   7   8        1.30       -8.55     34.00 o 
  10   7   8        5.26       -3.15     40.35 o 
 -17   8   8        3.76      -13.29     31.75 o 
 -16   8   8        7.94       28.28     42.84 o 
 -15   8   8        4.89       -5.36     20.00 o 
 -14   8   8       74.83       80.54     18.03 o 
 -13   8   8       20.35       24.45     13.25 o 
 -12   8   8     2253.18     2184.15     46.80 o 
 -11   8   8     1643.25     1567.60     44.09 o 
 -10   8   8     1636.67     1549.44     34.99 o 
  -9   8   8      414.93      432.89     24.10 o 
  -8   8   8      478.20      452.10     16.36 o 
  -7   8   8       35.87       25.56      6.11 o 
  -6   8   8       22.88       11.62      7.06 o 
  -5   8   8      376.54      415.15     15.79 o 
  -4   8   8     4124.60     4318.41     43.70 o 
  -3   8   8     1907.27     2019.89     27.03 o 
  -2   8   8      886.79      973.58     19.70 o 
  -1   8   8       75.44       82.96      8.19 o 
   0   8   8      315.96      337.24     18.31 o 
   1   8   8      142.57      152.71     13.72 o 
   2   8   8       34.58       19.76     11.84 o 
   3   8   8      525.59      563.63     59.65 o 
   4   8   8       10.31        9.38     20.06 o 
   5   8   8      235.21      190.70     27.81 o 
   6   8   8      227.80      300.09     48.02 o 
   7   8   8       27.42       33.68     21.18 o 
   8   8   8      197.09      223.48     54.55 o 
   9   8   8      111.85      118.24     56.21 o 
  10   8   8        0.87       36.43     29.39 o 
 -17   9   8      313.13      326.12     83.89 o 
 -16   9   8        3.50        3.41     31.25 o 
 -15   9   8      285.63      341.63     78.44 o 
 -14   9   8       63.98       56.34     16.29 o 
 -13   9   8      206.76      179.67     19.50 o 
 -12   9   8       64.05       83.86     14.87 o 
 -11   9   8     2830.23     2684.01     52.19 o 
 -10   9   8      143.64      148.38     19.64 o 
  -9   9   8     1180.47     1012.90     30.23 o 
  -8   9   8      978.92     1014.80     21.64 o 
  -7   9   8      286.96      317.21     13.14 o 
  -6   9   8      230.31      287.37     13.23 o 
  -5   9   8      135.24      109.65     10.99 o 
  -4   9   8     1051.62     1218.60     22.80 o 
  -3   9   8     1019.55     1079.42     21.36 o 
  -2   9   8       72.01       79.21      8.65 o 
  -1   9   8     1481.03     1526.98     24.64 o 
   0   9   8     1612.88     1580.65     31.80 o 
   1   9   8      716.39      703.98     22.81 o 
   2   9   8     5088.55     4925.77     61.46 o 
   3   9   8      664.31      658.47     45.24 o 
   4   9   8      125.67      178.36     29.79 o 
   5   9   8      818.16      794.74     88.25 o 
   6   9   8      483.12      427.06     47.78 o 
   7   9   8        3.20       38.52     34.14 o 
   8   9   8       17.23       14.11     32.80 o 
   9   9   8       93.29       42.92     34.68 o 
  10   9   8      214.68      242.28    118.93 o 
 -17  10   8        0.36      -42.47     31.62 o 
 -16  10   8       39.82       36.48     43.59 o 
 -15  10   8       38.63       31.49     37.47 o 
 -14  10   8      229.07      180.66     58.93 o 
 -13  10   8       94.79      125.78     19.06 o 
 -12  10   8      380.30      366.70     24.88 o 
 -11  10   8     2056.29     1995.70     46.66 o 
 -10  10   8     1132.53     1155.56     36.00 o 
  -9  10   8       37.28       24.10     12.06 o 
  -8  10   8        2.49        5.76      6.82 o 
  -7  10   8      296.30      271.53     12.79 o 
  -6  10   8     1144.21     1185.24     23.04 o 
  -5  10   8      247.77      312.16     15.33 o 
  -4  10   8      363.83      450.79     17.20 o 
  -3  10   8      623.53      696.67     21.27 o 
  -2  10   8      401.16      414.90     17.79 o 
  -1  10   8      648.26      635.44     18.06 o 
   0  10   8      100.67       99.63     16.32 o 
   1  10   8      753.56      702.60     27.91 o 
   2  10   8      673.17      760.09     34.12 o 
   3  10   8     1706.20     1623.56     60.78 o 
   4  10   8        0.22       -9.61     21.01 o 
   5  10   8      380.73      347.29     54.94 o 
   6  10   8      161.64      220.31     82.33 o 
   7  10   8      654.45      666.15     79.77 o 
   8  10   8      662.86      795.04    120.95 o 
   9  10   8       51.22       70.10     59.10 o 
 -16  11   8       22.12       37.28     39.67 o 
 -15  11   8        9.73       48.73     42.46 o 
 -14  11   8        0.51      510.94     73.52 o 
 -13  11   8      590.98      632.11    113.71 o 
 -12  11   8      287.53      353.72     29.01 o 
 -11  11   8      699.70      746.19     30.84 o 
 -10  11   8     3104.30     2845.20     55.67 o 
  -9  11   8      356.19      385.25     31.72 o 
  -8  11   8      181.37      209.99     18.01 o 
  -7  11   8      274.61      286.84     17.88 o 
  -6  11   8       99.66       89.60     11.63 o 
  -5  11   8       13.10        0.73      9.18 o 
  -4  11   8     1425.61     1429.80     26.31 o 
  -3  11   8      465.34      413.34     16.92 o 
  -2  11   8      164.24      180.04     14.14 o 
  -1  11   8      285.60      286.53     15.81 o 
   0  11   8     1018.25      969.69     40.42 o 
   1  11   8        1.78        0.02     22.83 o 
   2  11   8     2368.61     2269.45     72.47 o 
   3  11   8       12.63       32.14     25.72 o 
   4  11   8      542.73      552.37     46.21 o 
   5  11   8      121.47      153.41     73.39 o 
   6  11   8      213.57      263.18     89.79 o 
   7  11   8       15.88      -32.72     58.88 o 
   8  11   8       15.08      -27.63     57.35 o 
   9  11   8      270.87      362.17    286.08 o 
 -16  12   8      289.93      241.25     70.92 o 
 -15  12   8      130.03      299.16     73.29 o 
 -14  12   8       32.51       26.16     41.63 o 
 -13  12   8       42.35       30.99     41.28 o 
 -12  12   8      248.05      231.48     49.92 o 
 -11  12   8     1666.95     1657.78     44.46 o 
 -10  12   8     3129.75     3105.28     63.04 o 
  -9  12   8      355.83      358.76     26.64 o 
  -8  12   8      183.24      205.70     17.57 o 
  -7  12   8       24.90       16.82     11.19 o 
  -6  12   8        1.09       -5.26      9.33 o 
  -5  12   8      525.04      538.88     19.84 o 
  -4  12   8        2.08        7.42      9.45 o 
  -3  12   8      974.93      980.40     23.94 o 
  -2  12   8      834.16      867.51     23.05 o 
  -1  12   8      280.40      267.95     35.37 o 
   0  12   8      197.35      247.85     38.23 o 
   1  12   8     4315.83     3930.17     93.72 o 
   2  12   8     7432.95     7089.07    126.32 o 
   3  12   8      243.25      246.77     46.84 o 
   4  12   8      626.04      661.63     65.02 o 
   5  12   8        0.20      -27.11     65.30 o 
   6  12   8      328.34      541.98    131.88 o 
   7  12   8       53.48      109.65     73.36 o 
   8  12   8      744.36      747.30    139.56 o 
   9  12   8        4.06       36.11    104.37 o 
 -16  13   8       81.46       68.06     49.02 o 
 -15  13   8       34.32       55.29     49.12 o 
 -13  13   8      635.16      676.21    119.60 o 
 -12  13   8      664.30      598.70    202.63 o 
 -11  13   8     1529.26     1586.04     72.83 o 
 -10  13   8     2996.44     2785.15     77.97 o 
  -9  13   8     2351.16     2297.49     47.82 o 
  -8  13   8      397.67      406.55     36.47 o 
  -7  13   8        5.90       -1.31     12.91 o 
  -6  13   8      114.73      129.17     16.91 o 
  -5  13   8        0.10        4.52      9.74 o 
  -4  13   8      800.14      774.94     23.88 o 
  -3  13   8      336.99      372.45     18.27 o 
  -2  13   8     1019.58      973.76     38.34 o 
  -1  13   8      201.00      205.32     28.92 o 
   0  13   8     2930.89     2830.52     67.93 o 
   1  13   8      456.70      461.29     46.43 o 
   2  13   8     1284.32     1358.74     61.55 o 
   3  13   8        3.64       11.80     22.70 o 
   4  13   8        0.07      -17.32     55.03 o 
   5  13   8       63.58       86.68     64.48 o 
   6  13   8      194.11      185.90    106.03 o 
   7  13   8      372.56      497.15    118.58 o 
   8  13   8        3.20      -14.24     54.99 o 
 -15  14   8        4.55       19.37     37.22 o 
 -14  14   8      695.67     1725.40    149.77 o 
 -13  14   8       18.18       69.14     92.94 o 
 -12  14   8      276.89      344.90     60.85 o 
 -11  14   8      268.83      276.59     55.73 o 
 -10  14   8      146.68      149.05     19.45 o 
  -9  14   8      250.49      158.80     30.70 o 
  -8  14   8      240.71      221.85     23.46 o 
  -7  14   8       26.70       26.72     15.02 o 
  -6  14   8        0.18        8.19     13.95 o 
  -5  14   8       33.80       23.29     11.93 o 
  -4  14   8     1077.43     1069.90     28.94 o 
  -3  14   8     4485.91     4374.97     62.81 o 
  -2  14   8        3.68       12.15     19.89 o 
  -1  14   8        0.02       -3.05     21.09 o 
   0  14   8     3457.93     3341.55     72.14 o 
   1  14   8        0.38       29.43     26.60 o 
   2  14   8     2369.76     2328.60     80.13 o 
   3  14   8     1590.26     1497.47     92.83 o 
   4  14   8      158.37      154.49     80.19 o 
   5  14   8      189.07      133.01     82.64 o 
   6  14   8        1.88      -21.31    141.07 o 
   7  14   8      135.54       49.25     60.17 o 
   8  14   8       69.31       64.74     72.06 o 
 -15  15   8        0.02       15.17     36.75 o 
 -13  15   8      120.64      166.48    109.87 o 
 -12  15   8     1546.26     1638.27    121.18 o 
 -11  15   8       10.44        3.85     26.14 o 
 -10  15   8      139.54      143.22     31.79 o 
  -9  15   8     1344.65     1402.66     54.70 o 
  -8  15   8     2514.83     2514.44     69.48 o 
  -7  15   8      181.88      196.96     22.10 o 
  -6  15   8       66.23       67.00     17.08 o 
  -5  15   8       16.60       23.82     14.85 o 
  -4  15   8      187.89      232.15     25.43 o 
  -3  15   8       11.22       10.14     19.56 o 
  -2  15   8      167.75      149.01     35.77 o 
  -1  15   8       26.74       25.54     23.53 o 
   0  15   8     2622.77     2448.02     65.34 o 
   1  15   8        0.00        1.15     25.51 o 
   2  15   8      794.75      716.15     55.91 o 
   3  15   8      625.52      701.79    124.11 o 
   4  15   8      166.86       98.20     76.39 o 
   5  15   8        0.21       95.78     73.80 o 
   6  15   8      313.26      455.65    180.81 o 
   7  15   8      105.29      100.47     74.90 o 
   8  15   8        0.75       91.46     65.18 o 
 -13  16   8      342.38      470.89    124.21 o 
 -12  16   8        1.27       20.46     32.49 o 
 -11  16   8        0.47      -15.59     50.45 o 
 -10  16   8       12.78       19.90     21.68 o 
  -9  16   8       36.47       75.99     21.39 o 
  -8  16   8      860.18      843.39     47.79 o 
  -7  16   8       58.57      106.15     18.78 o 
  -6  16   8      193.84      131.73     20.33 o 
  -5  16   8        3.96        0.01     15.22 o 
  -4  16   8      591.46      567.41     61.92 o 
  -3  16   8        0.07      -12.94     39.51 o 
  -2  16   8     2943.21     2809.44     87.18 o 
  -1  16   8      605.68      688.98     72.90 o 
   0  16   8      158.54      159.44     34.67 o 
   1  16   8      787.29      760.34     58.45 o 
   2  16   8       10.76       35.13     45.75 o 
   3  16   8      274.84      268.62     95.25 o 
   4  16   8      338.96      337.00    161.66 o 
   5  16   8        1.06       15.48     77.43 o 
   6  16   8       19.84        4.41     44.79 o 
   7  16   8      413.71      551.91    165.65 o 
 -13  17   8      570.62     1085.62    323.26 o 
 -12  17   8      314.24      367.46    150.85 o 
 -11  17   8      280.57      289.02     58.51 o 
 -10  17   8      280.73      384.38     64.47 o 
  -9  17   8      886.89      861.00     66.11 o 
  -8  17   8     1354.13     1352.27     55.75 o 
  -7  17   8      143.00      148.39     23.73 o 
  -6  17   8      104.93      114.00     21.26 o 
  -5  17   8       79.42      101.50     36.22 o 
  -4  17   8       69.92       43.15     37.66 o 
  -3  17   8     1489.85     1524.03     79.80 o 
  -2  17   8     1349.37     1395.85     83.85 o 
  -1  17   8       69.47       67.20     30.05 o 
   0  17   8       60.12       77.05     31.10 o 
   1  17   8       29.53       19.41     29.16 o 
   2  17   8        0.27       37.39     37.07 o 
   3  17   8      777.20      890.27    293.51 o 
   4  17   8       89.49       62.14     89.33 o 
   5  17   8      303.68      400.46    169.65 o 
   6  17   8       45.38       96.95    100.65 o 
   7  17   8       49.70      234.13    213.78 o 
 -13  18   8      121.62      361.28    251.43 o 
 -12  18   8     1056.40     1208.99    117.32 o 
 -11  18   8      192.90      235.89    140.22 o 
 -10  18   8       66.23       81.01     36.88 o 
  -9  18   8      497.41      518.94     53.90 o 
  -8  18   8     1376.78     1288.81     63.68 o 
  -7  18   8      392.88      489.14     43.85 o 
  -6  18   8       11.01       67.85     37.73 o 
  -5  18   8      228.71      173.97     41.71 o 
  -4  18   8      114.88      152.49     43.17 o 
  -3  18   8       20.46       11.44     34.32 o 
  -2  18   8       35.05       78.46     36.78 o 
  -1  18   8      755.01      736.81     75.22 o 
   0  18   8       45.50       38.24     28.32 o 
   1  18   8       89.53       73.88     39.04 o 
   2  18   8      203.81      255.53     97.35 o 
   3  18   8      295.58      370.39    111.00 o 
   4  18   8       53.57       93.27    158.60 o 
   5  18   8       23.41      110.22    117.28 o 
   6  18   8      313.10      497.35    171.87 o 
 -12  19   8      515.43      589.36    257.97 o 
 -11  19   8      219.50      244.09     87.81 o 
 -10  19   8       14.42       50.20     37.00 o 
  -9  19   8      374.07      353.83     68.54 o 
  -8  19   8        0.03       57.37     30.69 o 
  -7  19   8      577.98      552.24     66.25 o 
  -6  19   8      117.64      168.19     66.89 o 
  -5  19   8        1.23       44.16     54.68 o 
  -4  19   8      109.36       90.54     46.17 o 
  -3  19   8        0.07       32.78     36.20 o 
  -2  19   8      134.21      177.81     50.94 o 
  -1  19   8       53.69      -13.81     38.78 o 
   0  19   8       31.84       29.56     37.99 o 
   1  19   8        0.09       42.84    104.91 o 
   2  19   8      251.40      268.46    149.99 o 
   3  19   8        7.38       15.20    110.35 o 
   4  19   8      444.13      664.82    147.62 o 
   5  19   8        0.03       23.13    103.81 o 
 -12  20   8      250.90      413.30    160.59 o 
 -11  20   8      151.47      235.90     57.58 o 
 -10  20   8       50.65       79.12     75.02 o 
  -9  20   8       24.21       79.51     46.25 o 
  -8  20   8       37.34        2.42     86.80 o 
  -7  20   8       11.33       25.89    104.91 o 
  -6  20   8      308.42      386.09     87.86 o 
  -5  20   8       14.92      133.94     67.72 o 
  -4  20   8      637.84      688.17    119.27 o 
  -3  20   8      214.78      258.82     54.30 o 
  -2  20   8       36.13       46.83     41.85 o 
  -1  20   8      179.19      324.28     95.07 o 
   0  20   8        8.22      111.87     75.74 o 
   1  20   8       29.90       64.23    121.89 o 
   2  20   8      113.12       99.57    131.44 o 
   3  20   8       90.20      167.60    154.39 o 
   4  20   8      165.29      374.30    101.57 o 
   5  20   8       43.81      262.99    343.74 o 
 -11  21   8      105.24      262.10     88.16 o 
 -10  21   8       46.66       78.11     54.46 o 
  -9  21   8       13.58       63.11     90.91 o 
  -8  21   8      472.88      597.27    172.27 o 
  -7  21   8       21.36        0.18     93.58 o 
  -6  21   8      114.25      294.62    127.35 o 
  -5  21   8       13.43      126.26     66.06 o 
  -4  21   8      230.13      251.80     92.30 o 
  -3  21   8      130.65      164.94     79.86 o 
  -2  21   8        1.70       52.40     69.35 o 
  -1  21   8       20.04       94.38    108.83 o 
   0  21   8        1.62      120.29    103.21 o 
   1  21   8        3.41       65.50     72.12 o 
   2  21   8     1166.47     1301.02    153.32 o 
   3  21   8       48.65      302.99    161.03 o 
   4  21   8       22.85      377.52    281.28 o 
 -10  22   8       31.12      199.49     93.43 o 
  -9  22   8      175.65      210.67    110.92 o 
  -8  22   8      287.54      238.17    123.58 o 
  -7  22   8      243.02      293.55    141.40 o 
  -6  22   8        6.26      196.80    152.66 o 
  -5  22   8       13.57      196.30     68.66 o 
  -4  22   8       33.14      124.78     66.54 o 
  -3  22   8       30.62      189.77     77.72 o 
  -2  22   8        7.70      101.37     98.78 o 
  -1  22   8       83.83      137.66     68.04 o 
   0  22   8        7.61      201.98    115.79 o 
   1  22   8      678.83     1253.46    337.40 o 
   2  22   8      707.20     1169.40    353.60 o 
   3  22   8     1025.43     1782.98    193.41 o 
  -9  23   8        5.20       63.29     92.67 o 
  -8  23   8       70.38      134.28    106.70 o 
  -7  23   8       53.18       15.85    108.24 o 
  -6  23   8        9.53       39.93    111.45 o 
  -5  23   8      129.23      805.99    432.16 o 
  -4  23   8       97.14      360.11    104.61 o 
  -3  23   8       40.85      387.04    246.10 o 
  -2  23   8        0.65      365.64    131.41 o 
  -1  23   8       89.62      387.50    174.96 o 
   0  23   8      654.46     1152.83    352.61 o 
   1  23   8       28.33      423.55    305.22 o 
   2  23   8      201.43      718.01    438.10 o 
  -8  24   8       45.76      145.00    115.33 o 
  -7  24   8       81.53      116.27    125.16 o 
  -6  24   8      294.43      589.41    183.84 o 
  -4  24   8      124.06      758.34    370.44 o 
  -3  24   8       26.64      357.17    143.04 o 
  -2  24   8        3.54      228.85    111.01 o 
  -1  24   8      115.38      861.62    370.75 o 
  -3  25   8       30.70      734.91    316.72 o 
  -2  25   8      136.89     1091.71    481.49 o 
 -18   1   9       37.62       78.94     35.74 o 
 -17   1   9        3.49        9.60     26.12 o 
 -16   1   9      361.08      412.61     35.06 o 
 -15   1   9      373.50      368.84     24.80 o 
 -14   1   9        0.00        5.99     11.64 o 
 -13   1   9       29.37       34.25     10.27 o 
 -12   1   9      601.90      612.21     20.82 o 
 -11   1   9       73.66       85.05     11.90 o 
 -10   1   9      978.26      998.09     22.16 o 
  -9   1   9      148.95      143.88     11.43 o 
  -8   1   9     4729.34     4885.69     74.02 o 
  -7   1   9     5120.16     4902.92     31.04 o 
  -6   1   9     5580.22     6011.62     43.40 o 
  -5   1   9      231.77      297.45     10.91 o 
  -4   1   9     1183.73     1160.63     16.81 o 
  -3   1   9      410.84      476.12     12.50 o 
  -2   1   9       28.55       48.03      7.69 o 
  -1   1   9      966.81     1109.22     19.39 o 
   0   1   9       75.28       66.90      9.18 o 
   1   1   9     1216.93     1259.73     22.77 o 
   2   1   9        9.48       -0.20     14.86 o 
   3   1   9      904.89      989.10     39.39 o 
   4   1   9      172.21      141.08     25.59 o 
   5   1   9      502.24      569.96     35.23 o 
   6   1   9      221.73      218.54     54.52 o 
   7   1   9       51.93        5.07     35.95 o 
   8   1   9        0.01       27.44     42.36 o 
   9   1   9      321.80      531.75     82.54 o 
  10   1   9      216.15      457.87    104.84 o 
 -18   2   9      474.09      570.17    148.30 o 
 -17   2   9       17.24        8.88     30.90 o 
 -16   2   9       91.08       74.66     39.80 o 
 -15   2   9       47.43       95.71     23.15 o 
 -14   2   9       59.27       77.26     18.96 o 
 -13   2   9       18.88       29.19     10.11 o 
 -12   2   9      529.66      626.86     24.61 o 
 -11   2   9        0.21       -4.89      8.44 o 
 -10   2   9      990.81     1004.39     22.91 o 
  -9   2   9      124.59      173.28     12.45 o 
  -8   2   9       31.28       29.92      4.43 o 
  -7   2   9     1296.56     1453.89     17.22 o 
  -6   2   9      260.60      266.98     11.18 o 
  -5   2   9      950.70      983.93     15.82 o 
  -4   2   9     1379.62     1508.57     20.38 o 
  -3   2   9     5313.50     5793.68     41.02 o 
  -2   2   9     2573.87     2686.29     29.95 o 
  -1   2   9      143.33      199.55     12.06 o 
   0   2   9       32.17       48.53      9.96 o 
   1   2   9      678.47      661.11     17.71 o 
   2   2   9     1897.70     1845.35     51.74 o 
   3   2   9        1.45       30.28     17.38 o 
   4   2   9        5.31        6.93     17.28 o 
   5   2   9      994.52      890.43     42.35 o 
   6   2   9      758.30      575.81     74.81 o 
   7   2   9        0.13      -17.08     34.57 o 
   8   2   9      183.11      189.59     59.02 o 
   9   2   9      272.68      231.98     64.56 o 
  10   2   9       77.71      185.96     62.89 o 
 -18   3   9       32.68       75.52     32.88 o 
 -17   3   9       31.07       31.57     28.91 o 
 -16   3   9       49.04       90.29     41.12 o 
 -15   3   9      705.98      682.62     30.64 o 
 -14   3   9        4.88       25.38     12.43 o 
 -13   3   9      241.89      217.44     17.28 o 
 -12   3   9      350.27      365.33     21.28 o 
 -11   3   9      252.97      253.50     17.00 o 
 -10   3   9       92.17      102.44     10.50 o 
  -9   3   9        6.14        8.51      7.30 o 
  -8   3   9      403.34      399.91     14.81 o 
  -7   3   9     3027.09     3197.80     30.37 o 
  -6   3   9        1.41       -3.13      4.72 o 
  -5   3   9     3986.48     4181.16     31.40 o 
  -4   3   9     1537.10     1582.83     20.49 o 
  -3   3   9      662.73      779.45     16.90 o 
  -2   3   9     2830.27     2711.97     27.21 o 
  -1   3   9     3596.47     3779.23     42.52 o 
   0   3   9     1028.24      930.94     22.83 o 
   1   3   9     2133.50     2034.59     31.11 o 
   2   3   9     3798.03     3637.33     50.23 o 
   3   3   9      799.16      785.04     39.37 o 
   4   3   9      168.74      159.01     24.77 o 
   5   3   9        0.19       11.12     17.81 o 
   6   3   9      850.65      982.88    141.43 o 
   7   3   9      209.62      205.03     58.95 o 
   8   3   9       72.58       40.24     46.79 o 
   9   3   9       24.00       62.41     43.62 o 
  10   3   9       11.60      130.90     68.88 o 
 -18   4   9       39.35       24.09     27.46 o 
 -17   4   9        6.78       12.86     26.15 o 
 -16   4   9       11.96       18.78     24.02 o 
 -15   4   9       83.85      110.70     16.89 o 
 -14   4   9       11.17       27.56     14.46 o 
 -13   4   9      770.52      707.39     29.51 o 
 -12   4   9       49.26       70.26     12.49 o 
 -11   4   9       85.80       79.08     13.94 o 
 -10   4   9       49.69       50.89      9.31 o 
  -9   4   9       21.81       18.82     10.05 o 
  -8   4   9      112.85      123.91      9.62 o 
  -7   4   9     4710.87     4751.18     32.29 o 
  -6   4   9    14348.70    15145.97     67.11 o 
  -5   4   9      278.98      289.44     11.80 o 
  -4   4   9        0.05        1.84      5.18 o 
  -3   4   9    19716.25    21494.64    139.70 o 
  -2   4   9     3726.69     3907.40     33.71 o 
  -1   4   9     1094.78     1029.52     23.92 o 
   0   4   9      206.35      177.34     13.03 o 
   1   4   9      887.52      852.35     21.57 o 
   2   4   9       35.07       27.54     10.85 o 
   3   4   9      505.38      458.53     34.97 o 
   4   4   9      687.53      741.93     42.85 o 
   5   4   9       56.90       71.19     21.87 o 
   6   4   9     1002.93     1025.86    127.98 o 
   7   4   9       52.36       56.17     46.60 o 
   8   4   9       30.99      -14.99     41.78 o 
   9   4   9      477.61      545.24     83.10 o 
  10   4   9      322.36      551.58    138.44 o 
 -18   5   9        3.02       39.44     28.97 o 
 -17   5   9       18.61       11.60     34.15 o 
 -16   5   9       34.62       15.88     24.03 o 
 -15   5   9      267.51      262.35     47.49 o 
 -14   5   9       41.43       60.23     14.48 o 
 -13   5   9        0.02       -9.40     11.09 o 
 -12   5   9       11.28        4.21     11.00 o 
 -11   5   9      615.03      617.05     24.47 o 
 -10   5   9     2566.29     2541.92     37.49 o 
  -9   5   9        2.59        5.69      7.90 o 
  -8   5   9     1610.62     1724.21     25.16 o 
  -7   5   9       31.70       37.88      6.31 o 
  -6   5   9     1079.20     1089.18     17.73 o 
  -5   5   9       46.34       55.90      7.37 o 
  -4   5   9       47.62       77.46      8.42 o 
  -3   5   9        5.84        0.43      5.78 o 
  -2   5   9     1015.55     1197.82     19.90 o 
  -1   5   9      741.99      686.05     19.46 o 
   0   5   9       60.62       79.76     11.24 o 
   1   5   9      990.58     1027.52     22.75 o 
   2   5   9        3.78        7.68      8.33 o 
   3   5   9     1048.07      999.50     54.59 o 
   4   5   9      345.10      397.98     42.77 o 
   5   5   9      146.27      147.90     31.02 o 
   6   5   9       22.64       31.70     43.42 o 
   7   5   9      130.89      136.71     59.69 o 
   8   5   9      264.89      297.71     77.99 o 
   9   5   9      286.42      365.53     81.34 o 
  10   5   9       37.77       67.65     67.47 o 
 -18   6   9       14.89       28.37     47.16 o 
 -17   6   9       14.99       -1.46     24.00 o 
 -16   6   9       63.84       36.53     26.84 o 
 -15   6   9      154.08      180.17     23.82 o 
 -14   6   9      262.08      229.52     35.33 o 
 -13   6   9      504.28      476.10     40.50 o 
 -12   6   9      223.97      201.04     19.09 o 
 -11   6   9     2885.45     2609.58     54.93 o 
 -10   6   9      207.27      197.16     14.80 o 
  -9   6   9       86.34       86.17     12.37 o 
  -8   6   9       15.69        4.65      7.32 o 
  -7   6   9     1475.56     1440.33     19.08 o 
  -6   6   9      275.28      357.66     12.86 o 
  -5   6   9      437.57      450.27     14.95 o 
  -4   6   9     3280.42     3501.54     38.31 o 
  -3   6   9      714.30      778.90     18.55 o 
  -2   6   9     3308.97     3745.14     36.12 o 
  -1   6   9     2017.25     1945.52     34.20 o 
   0   6   9     8546.12     8664.80     77.32 o 
   1   6   9       13.17        9.52      8.85 o 
   2   6   9     6490.85     6367.57     80.27 o 
   3   6   9      404.52      450.07     33.42 o 
   4   6   9       15.16       36.84     17.40 o 
   5   6   9       19.06       20.85     34.62 o 
   6   6   9       31.58       19.50     40.89 o 
   7   6   9       43.84       -3.12     42.18 o 
   8   6   9        3.32        1.29     48.37 o 
   9   6   9       36.44      121.59     63.33 o 
 -17   7   9      296.86      409.09     89.80 o 
 -16   7   9       73.13       67.17     29.45 o 
 -15   7   9       54.01        1.74     21.48 o 
 -14   7   9       57.47       67.34     17.66 o 
 -13   7   9      222.37      196.08     19.43 o 
 -12   7   9      239.36      243.31     20.97 o 
 -11   7   9     3177.57     3045.35     54.72 o 
 -10   7   9      231.01      280.56     24.51 o 
  -9   7   9        9.70       -2.64      7.93 o 
  -8   7   9     1166.18     1213.56     19.74 o 
  -7   7   9      419.01      405.44     12.89 o 
  -6   7   9       85.72       71.83      8.68 o 
  -5   7   9     2030.61     1974.21     28.93 o 
  -4   7   9      836.21      872.14     22.00 o 
  -3   7   9      181.44      179.49     11.91 o 
  -2   7   9     1997.42     2084.72     34.82 o 
  -1   7   9     4305.23     4264.56     50.84 o 
   0   7   9     1077.54      902.52     25.62 o 
   1   7   9       70.25       63.83     14.71 o 
   2   7   9     1373.06     1408.57     42.92 o 
   3   7   9      784.02      797.49     36.85 o 
   4   7   9      185.73      146.71     25.34 o 
   5   7   9      139.04      152.49     31.05 o 
   6   7   9      125.78      105.50     30.82 o 
   7   7   9       87.15       91.50     42.55 o 
   8   7   9      762.68      838.78    139.89 o 
   9   7   9        0.22      159.44     87.38 o 
 -17   8   9      620.99      600.90    105.35 o 
 -16   8   9        0.45       24.40     40.32 o 
 -15   8   9       27.92       45.02     24.40 o 
 -14   8   9      291.91      273.49     28.83 o 
 -13   8   9       82.92       92.85     21.81 o 
 -12   8   9        5.88       19.78     11.63 o 
 -11   8   9     2462.60     2323.40     49.07 o 
 -10   8   9       39.40       32.69     11.74 o 
  -9   8   9      967.71      952.20     31.57 o 
  -8   8   9     1158.48     1205.44     20.96 o 
  -7   8   9       67.71       64.65      8.19 o 
  -6   8   9       81.42       43.59      8.05 o 
  -5   8   9        1.51        8.16      7.91 o 
  -4   8   9      182.80      171.99     14.33 o 
  -3   8   9     1052.76     1096.19     22.87 o 
  -2   8   9      157.06      147.70     11.73 o 
  -1   8   9      246.70      275.34     18.19 o 
   0   8   9       91.89       80.85     12.51 o 
   1   8   9       69.85      105.65     14.91 o 
   2   8   9     5435.63     5045.26     95.77 o 
   3   8   9       52.15       16.86     22.40 o 
   4   8   9       85.96       61.06     30.56 o 
   5   8   9      108.57       93.30     31.84 o 
   6   8   9       45.25      113.23     35.67 o 
   7   8   9       81.61      101.92     74.34 o 
   8   8   9      127.93      178.44     89.20 o 
   9   8   9       73.50       66.79     62.87 o 
 -17   9   9        1.89       21.97     40.85 o 
 -16   9   9        0.10        5.67     34.26 o 
 -15   9   9       27.42       40.49     41.16 o 
 -14   9   9      210.45      238.75     41.91 o 
 -13   9   9      120.96      141.12     19.74 o 
 -12   9   9       55.83       52.46     13.56 o 
 -11   9   9     3548.23     3560.38     70.42 o 
 -10   9   9       14.08       -5.27     10.78 o 
  -9   9   9      854.61      762.62     27.19 o 
  -8   9   9     1631.66     1652.76     25.21 o 
  -7   9   9       60.60       69.48      8.61 o 
  -6   9   9      754.34      652.98     20.15 o 
  -5   9   9       54.27       55.72      9.82 o 
  -4   9   9       92.94      112.44     11.50 o 
  -3   9   9     1281.06     1209.16     26.09 o 
  -2   9   9     1467.97     1487.06     28.29 o 
  -1   9   9      302.43      287.05     18.80 o 
   0   9   9       96.80       77.67     13.26 o 
   1   9   9      685.75      666.64     36.36 o 
   2   9   9      212.15      266.69     34.18 o 
   3   9   9       32.01       16.83     23.41 o 
   4   9   9       63.06       37.01     23.03 o 
   5   9   9       39.08       25.27     30.79 o 
   6   9   9        2.38      -68.69     52.26 o 
   7   9   9      267.14      307.36     99.34 o 
   8   9   9        6.71        7.82     59.97 o 
   9   9   9       16.06       64.35    217.31 o 
 -17  10   9       44.05       32.75     44.42 o 
 -16  10   9       27.58       26.78     39.70 o 
 -15  10   9        5.34       -3.58     31.05 o 
 -14  10   9        8.47       16.17     35.32 o 
 -13  10   9       37.40       87.46     25.08 o 
 -12  10   9       78.99       93.79     15.76 o 
 -11  10   9      479.96      456.48     25.88 o 
 -10  10   9      188.29      183.62     20.76 o 
  -9  10   9      113.17      102.55     15.88 o 
  -8  10   9      197.47      178.94     14.35 o 
  -7  10   9        0.00        2.51      7.37 o 
  -6  10   9      285.66      297.03     16.45 o 
  -5  10   9      207.61      208.92     14.10 o 
  -4  10   9      174.59      195.08     13.75 o 
  -3  10   9     4070.80     4136.67     57.57 o 
  -2  10   9      966.56      939.15     23.58 o 
  -1  10   9      129.79       91.11     13.50 o 
   0  10   9       11.34        6.12     16.01 o 
   1  10   9     3306.88     3092.77     82.03 o 
   2  10   9     2608.60     2431.69     74.01 o 
   3  10   9      520.53      486.30     43.14 o 
   4  10   9       12.66        1.95     30.61 o 
   5  10   9       94.95       94.90     70.23 o 
   6  10   9      264.80      214.68     90.61 o 
   7  10   9       73.55       16.73     66.03 o 
   8  10   9       71.59       71.30     82.39 o 
   9  10   9        0.78       34.40     66.52 o 
 -17  11   9        0.10        1.19     32.22 o 
 -16  11   9       34.45       53.66     43.25 o 
 -15  11   9        0.08       15.59     38.36 o 
 -14  11   9        2.95        4.16     26.92 o 
 -13  11   9      913.34      938.68    152.06 o 
 -12  11   9      666.40      695.49     57.83 o 
 -11  11   9        0.41       11.91     14.30 o 
 -10  11   9       13.01       27.48      9.21 o 
  -9  11   9     1102.67     1134.59     37.48 o 
  -8  11   9       25.36       35.43     11.62 o 
  -7  11   9      455.26      473.04     22.59 o 
  -6  11   9     1590.36     1561.69     27.91 o 
  -5  11   9        7.29       14.20      9.20 o 
  -4  11   9        5.45       11.95      8.85 o 
  -3  11   9      390.79      417.99     18.71 o 
  -2  11   9      736.21      686.33     22.82 o 
  -1  11   9       26.54       28.13     19.29 o 
   0  11   9      164.43      138.24     25.45 o 
   1  11   9      158.74      130.42     31.39 o 
   2  11   9     1812.89     1639.01     64.77 o 
   3  11   9      445.36      428.55     49.65 o 
   4  11   9       27.31       23.16     57.96 o 
   5  11   9      227.36      149.25     75.71 o 
   6  11   9      626.31      686.65    184.07 o 
   7  11   9       47.48      -27.79     67.97 o 
   8  11   9      219.17      235.42    103.58 o 
 -16  12   9        0.04        3.91     38.39 o 
 -15  12   9       30.54      -14.53     33.22 o 
 -14  12   9       14.77      138.02    113.96 o 
 -13  12   9        4.66       83.41     42.30 o 
 -12  12   9      840.58      902.91    111.09 o 
 -11  12   9      296.24      275.83     23.24 o 
 -10  12   9        9.68       21.75      9.51 o 
  -9  12   9      503.28      491.54     29.79 o 
  -8  12   9      342.55      346.44     22.58 o 
  -7  12   9      145.59      137.93     17.24 o 
  -6  12   9      464.97      501.88     20.20 o 
  -5  12   9       12.36       11.55      9.60 o 
  -4  12   9       15.21       11.25     11.10 o 
  -3  12   9        5.17        8.18      9.21 o 
  -2  12   9      154.91      189.71     26.30 o 
  -1  12   9     2660.68     2635.03     79.40 o 
   0  12   9       59.61       64.96     28.36 o 
   1  12   9       36.04       33.51     26.29 o 
   2  12   9       38.53        9.09     25.46 o 
   3  12   9       43.68       75.52     36.73 o 
   4  12   9        8.86      -15.21     51.34 o 
   5  12   9       18.31       21.99     69.61 o 
   6  12   9      112.34      175.09     86.07 o 
   7  12   9       24.77        4.93     57.32 o 
   8  12   9        0.22      -40.09     71.52 o 
 -16  13   9       66.95       67.21     49.96 o 
 -15  13   9       77.71      100.94     54.00 o 
 -13  13   9      962.25     1123.42     95.55 o 
 -12  13   9      373.56      510.40     70.94 o 
 -11  13   9        6.07       35.99     23.79 o 
 -10  13   9      531.90      494.32     26.48 o 
  -9  13   9     1288.72     1187.52     42.15 o 
  -8  13   9      236.35      208.84     24.31 o 
  -7  13   9      589.48      556.44     38.70 o 
  -6  13   9     1020.78      932.00     31.98 o 
  -5  13   9       16.82       39.53     13.15 o 
  -4  13   9        0.80      -10.02     10.11 o 
  -3  13   9      332.66      376.14     28.41 o 
  -2  13   9      115.11      113.70     25.86 o 
  -1  13   9      980.94      870.63     57.66 o 
   0  13   9     1439.77     1403.03     75.76 o 
   1  13   9        0.09      -22.49     28.30 o 
   2  13   9       14.07       10.44     25.87 o 
   3  13   9      995.91      919.02    135.24 o 
   4  13   9      156.51      130.21     78.26 o 
   5  13   9       14.71      -15.27    105.60 o 
   6  13   9      271.92      171.66     86.02 o 
   7  13   9      206.12      205.65    130.44 o 
   8  13   9      234.69      174.56    102.37 o 
 -16  14   9        0.74      -17.13     33.77 o 
 -15  14   9       64.78       87.14     49.59 o 
 -13  14   9      171.10      339.53     61.20 o 
 -12  14   9      124.48      191.20     76.30 o 
 -11  14   9      571.63      535.67     53.31 o 
 -10  14   9     1843.81     1735.81     67.65 o 
  -9  14   9      258.12      227.78     25.57 o 
  -8  14   9       52.96       60.11     19.25 o 
  -7  14   9       58.02       57.48     16.58 o 
  -6  14   9        5.54       -6.00     12.81 o 
  -5  14   9        0.02       -6.80     11.89 o 
  -4  14   9     1061.47      979.57     30.62 o 
  -3  14   9       34.43       39.01     21.50 o 
  -2  14   9      168.57      176.37     28.70 o 
  -1  14   9     1038.55      957.38     46.60 o 
   0  14   9      188.89      194.90     34.60 o 
   1  14   9      423.22      305.33     40.93 o 
   2  14   9     1589.49     1699.98     71.17 o 
   3  14   9      429.13      407.48     99.23 o 
   4  14   9      159.26      165.36     83.73 o 
   5  14   9        5.15       18.80    127.60 o 
   6  14   9      158.93      144.12     88.44 o 
   7  14   9      127.82      230.51     91.23 o 
 -15  15   9       90.51       65.12     51.28 o 
 -14  15   9      383.36      471.75     95.15 o 
 -13  15   9      101.05      194.30     93.72 o 
 -12  15   9      724.59      815.23     93.09 o 
 -11  15   9       43.85       81.67     65.24 o 
 -10  15   9      765.78      790.35     52.80 o 
  -9  15   9      110.93      156.55     26.30 o 
  -8  15   9      194.80      145.19     29.60 o 
  -7  15   9     1111.73     1183.74     43.53 o 
  -6  15   9      304.81      327.14     29.40 o 
  -5  15   9      197.56      206.90     29.16 o 
  -4  15   9        5.27      -20.30     21.23 o 
  -3  15   9      123.78      116.19     23.90 o 
  -2  15   9      142.75      143.70     41.40 o 
  -1  15   9       13.50        9.05     26.39 o 
   0  15   9       31.90       62.30     24.25 o 
   1  15   9      120.95      100.90     31.21 o 
   2  15   9      614.89      684.73    108.36 o 
   3  15   9       73.86       77.88     71.91 o 
   4  15   9      471.62      446.04    114.08 o 
   5  15   9        4.08       78.10     74.50 o 
   6  15   9        9.24       16.33     58.61 o 
   7  15   9       20.78      129.58    269.85 o 
 -15  16   9       27.00       26.11     44.04 o 
 -13  16   9       62.97      155.94    194.25 o 
 -12  16   9      289.21      303.75     60.59 o 
 -11  16   9       57.63       68.76     37.00 o 
 -10  16   9      123.33       91.86     29.47 o 
  -9  16   9        4.31       40.13     25.32 o 
  -8  16   9      816.25      730.89     45.20 o 
  -7  16   9      243.70      240.74     24.07 o 
  -6  16   9      714.35      744.93     37.71 o 
  -5  16   9       59.42       78.36     34.35 o 
  -4  16   9      299.75      352.93     53.79 o 
  -3  16   9     1018.59      971.54     59.82 o 
  -2  16   9        0.92      -25.92     28.87 o 
  -1  16   9     1802.40     1725.18     72.98 o 
   0  16   9      738.30      672.10     65.58 o 
   1  16   9      469.37      430.36     62.17 o 
   2  16   9     1197.20     1159.22    136.69 o 
   3  16   9     1024.65     1101.17    165.64 o 
   4  16   9        0.21       45.18    130.57 o 
   5  16   9       85.17       45.31     55.51 o 
   6  16   9       42.53      130.56     81.72 o 
 -13  17   9      326.27      524.88    171.91 o 
 -12  17   9      250.80      432.64    109.59 o 
 -11  17   9       99.87      143.74     44.15 o 
 -10  17   9      226.65      253.63     41.36 o 
  -9  17   9      153.89      206.27     29.35 o 
  -8  17   9       87.50      143.77     29.86 o 
  -7  17   9      189.20      186.54     29.07 o 
  -6  17   9       34.74       45.66     22.28 o 
  -5  17   9      274.92      245.48     46.21 o 
  -4  17   9     1074.83      933.62     69.53 o 
  -3  17   9      543.62      500.28     49.04 o 
  -2  17   9      574.89      534.93     56.04 o 
  -1  17   9       96.53      110.88     32.62 o 
   0  17   9        1.69        8.39     27.38 o 
   1  17   9      728.99      734.84     91.34 o 
   2  17   9      297.15      335.13    181.22 o 
   3  17   9        0.24      -29.69    111.38 o 
   4  17   9      125.85      209.37    146.85 o 
   5  17   9      426.53      413.47    174.20 o 
   6  17   9       49.61      256.68    261.67 o 
 -13  18   9      266.97      637.12    382.81 o 
 -12  18   9        8.21       92.50    116.96 o 
 -11  18   9       89.18       94.69     46.78 o 
 -10  18   9        0.02        4.65     59.19 o 
  -9  18   9        6.10       13.62     33.68 o 
  -8  18   9      233.90      235.68     38.44 o 
  -7  18   9        0.80       42.11     31.35 o 
  -6  18   9      254.47      358.62     83.90 o 
  -5  18   9        3.05      -10.06     29.02 o 
  -4  18   9        3.63       45.29     33.41 o 
  -3  18   9      103.48      185.61     47.85 o 
  -2  18   9        1.36        3.01     26.51 o 
  -1  18   9       69.96       93.60     45.32 o 
   0  18   9       49.19       52.29     31.32 o 
   1  18   9      168.77      258.02     64.40 o 
   2  18   9      537.59      589.93    181.03 o 
   3  18   9      176.29      332.13    112.26 o 
   4  18   9      125.05      238.70     93.36 o 
   5  18   9        9.74      254.47    168.27 o 
 -13  19   9      808.63      715.33    113.40 o 
 -12  19   9       39.47      102.47    163.11 o 
 -11  19   9       94.45       69.15     78.94 o 
 -10  19   9       10.14       33.24     32.27 o 
  -9  19   9       10.87       19.69     32.61 o 
  -8  19   9       29.51       70.24     36.46 o 
  -7  19   9       94.90      192.62    125.66 o 
  -6  19   9      188.83      363.90     87.64 o 
  -5  19   9        9.05       47.15     32.38 o 
  -4  19   9       77.07       89.89     37.18 o 
  -3  19   9      244.83      289.11     54.46 o 
  -2  19   9      148.04      172.19     49.92 o 
  -1  19   9      145.80      156.83     49.11 o 
   0  19   9        0.02        5.68     57.10 o 
   1  19   9      283.36      259.18     99.31 o 
   2  19   9       43.03      212.40     89.98 o 
   3  19   9       83.86      170.63    125.93 o 
   4  19   9      143.23      359.93    308.26 o 
   5  19   9        6.35      201.20    307.58 o 
 -12  20   9       26.04      507.49    138.76 o 
 -11  20   9      193.54      214.52     86.58 o 
 -10  20   9       89.32      144.76     46.23 o 
  -9  20   9       96.05       48.25     40.47 o 
  -8  20   9       44.79       89.18    103.93 o 
  -7  20   9       78.25      150.13    129.70 o 
  -6  20   9       20.84      140.22     63.53 o 
  -5  20   9      279.76      340.91    117.28 o 
  -4  20   9      103.53      108.95     39.66 o 
  -3  20   9      281.09      273.26     73.78 o 
  -2  20   9       45.42       95.18     43.94 o 
  -1  20   9        7.90      104.18     78.23 o 
   0  20   9        0.37      115.09     88.29 o 
   1  20   9       99.64      242.91    119.53 o 
   2  20   9      252.08      472.61    194.15 o 
   3  20   9      380.52      525.25    218.20 o 
   4  20   9      368.48      686.64    228.16 o 
 -11  21   9      157.65      277.41    111.93 o 
 -10  21   9       20.76      148.83     98.09 o 
  -9  21   9       72.41      146.06    105.81 o 
  -8  21   9       75.82      155.10    117.68 o 
  -7  21   9       15.08       83.32    122.14 o 
  -6  21   9        8.15      217.09    158.51 o 
  -5  21   9       48.26      259.77    144.46 o 
  -4  21   9        2.45      173.11     64.98 o 
  -3  21   9       21.75       69.12     94.84 o 
  -2  21   9       69.42      156.64     64.85 o 
  -1  21   9       47.71      123.09    156.36 o 
   0  21   9      538.05      360.60    201.65 o 
   1  21   9        2.30      111.09    118.87 o 
   2  21   9        1.69      112.68    130.78 o 
   3  21   9       93.51      497.36    316.40 o 
 -10  22   9       22.80      221.97    108.30 o 
  -9  22   9       48.43      208.93    117.18 o 
  -8  22   9        1.04      140.73    121.09 o 
  -7  22   9      102.08       57.69    109.30 o 
  -6  22   9       16.11      101.65    129.09 o 
  -5  22   9       64.89      648.90    360.55 o 
  -3  22   9      259.80      311.09    114.76 o 
  -2  22   9       10.45       61.51     50.46 o 
  -1  22   9       13.94      -39.89     45.05 o 
   0  22   9      310.54      310.83    185.86 o 
   1  22   9      421.20     1188.30    155.73 o 
   2  22   9       43.88      135.87     76.45 o 
  -9  23   9       38.44      124.45    112.04 o 
  -8  23   9       13.88       68.35    116.50 o 
  -7  23   9       26.71       16.18    108.08 o 
  -6  23   9        0.00       28.90    117.20 o 
  -5  23   9       13.92       54.63    126.90 o 
  -4  23   9      161.06      181.12    153.77 o 
  -3  23   9       73.89      604.22    372.51 o 
  -2  23   9      634.79     1226.84    162.11 o 
  -1  23   9      118.33      735.46    332.29 o 
   0  23   9        3.58      452.23    163.58 o 
   1  23   9       59.14      648.26    363.40 o 
  -7  24   9       27.14      126.34    121.83 o 
  -6  24   9        0.03       49.50    131.63 o 
  -3  24   9      454.40     1485.01    150.42 o 
  -2  24   9       68.95      153.01    176.86 o 
  -1  24   9       51.51      110.03    160.73 o 
 -18   0  10       14.80       18.85     38.95 o 
 -17   0  10      404.63      454.82     85.00 o 
 -16   0  10      309.00      223.84     60.06 o 
 -15   0  10       12.26       24.94     18.94 o 
 -14   0  10      586.67      589.58     40.80 o 
 -13   0  10     1982.96     1632.95    152.44 o 
 -12   0  10      431.25      420.63     37.23 o 
 -11   0  10      198.22      181.20     22.20 o 
 -10   0  10     5030.90     4834.99     77.38 o 
  -9   0  10       36.17       48.10     10.37 o 
  -8   0  10     4465.07     4719.09     48.73 o 
  -7   0  10       88.09       83.42     12.21 o 
  -6   0  10     6038.60     6491.08     69.54 o 
  -5   0  10      447.77      630.23     20.33 o 
  -4   0  10     1229.70     1293.95     25.25 o 
  -3   0  10       42.35       86.63      9.60 o 
  -2   0  10     2559.99     2985.26     46.25 o 
  -1   0  10     2005.02     2233.18     46.12 o 
   0   0  10      499.03      499.20     27.28 o 
   1   0  10     1116.22     1065.80     36.46 o 
   2   0  10      119.42      112.73     29.56 o 
   3   0  10     4743.59     4608.12    114.46 o 
   4   0  10      371.44      402.12     47.48 o 
   5   0  10        9.77       22.37     43.46 o 
   6   0  10      455.13      633.86    128.13 o 
   7   0  10      938.83      920.41    216.57 o 
   8   0  10       23.72       45.55     63.74 o 
   9   0  10      620.68      818.91    179.01 o 
 -18   1  10       15.93       22.62     26.86 o 
 -17   1  10        9.53      -19.91     18.95 o 
 -16   1  10        0.00        3.06     22.40 o 
 -15   1  10      435.82      428.61     27.22 o 
 -14   1  10      302.21      243.30     21.53 o 
 -13   1  10      251.79      220.27     21.04 o 
 -12   1  10     1208.46     1284.19     37.51 o 
 -11   1  10       27.38       15.87     10.91 o 
 -10   1  10     1480.04     1501.58     27.51 o 
  -9   1  10      342.06      341.15     18.21 o 
  -8   1  10     2473.05     2416.91     17.64 o 
  -7   1  10       16.87       34.94      8.22 o 
  -6   1  10     2623.37     2620.28     29.80 o 
  -5   1  10       25.01       31.25      6.15 o 
  -4   1  10      887.64      954.69     16.19 o 
  -3   1  10     2538.44     2685.28     27.46 o 
  -2   1  10      373.86      330.59     14.34 o 
  -1   1  10       47.99       34.29      7.92 o 
   0   1  10        4.90        0.64      6.74 o 
   1   1  10      177.02      190.86     17.26 o 
   2   1  10     2870.40     2880.63     63.56 o 
   3   1  10      655.71      613.89     37.52 o 
   4   1  10      603.48      587.00     37.86 o 
   5   1  10        4.87       -8.46     29.44 o 
   6   1  10        4.27        7.66     37.47 o 
   7   1  10        0.39        2.80     40.86 o 
   8   1  10        3.33       31.39     45.29 o 
   9   1  10       26.99       87.18     44.87 o 
 -18   2  10       81.54       77.21     34.81 o 
 -17   2  10        9.36       22.76     25.85 o 
 -16   2  10       17.07       26.97     25.48 o 
 -15   2  10       34.49       42.07     14.40 o 
 -14   2  10       91.76      132.28     27.88 o 
 -13   2  10        7.60       21.65     12.48 o 
 -12   2  10      714.58      785.86     32.53 o 
 -11   2  10       42.58       93.54     14.86 o 
 -10   2  10     1806.86     1806.93     30.72 o 
  -9   2  10       78.84       52.13      8.41 o 
  -8   2  10        6.78       30.08      5.67 o 
  -7   2  10      437.28      496.82     15.22 o 
  -6   2  10      667.98      779.40     17.19 o 
  -5   2  10      247.33      232.72     10.66 o 
  -4   2  10     4568.00     4720.39     36.54 o 
  -3   2  10     2093.98     2143.40     25.57 o 
  -2   2  10     1119.64     1148.72     21.64 o 
  -1   2  10       54.79       58.22      9.72 o 
   0   2  10       33.13       26.56      7.55 o 
   1   2  10      646.21      754.91     27.26 o 
   2   2  10       16.14        2.99     16.85 o 
   3   2  10      704.15      717.78     40.98 o 
   4   2  10     1624.13     1550.47     50.86 o 
   5   2  10       28.09       40.41     34.89 o 
   6   2  10      323.36      413.26     69.38 o 
   7   2  10      181.40      183.31     55.96 o 
   8   2  10      193.47      203.21     62.98 o 
   9   2  10      127.80      128.75     52.50 o 
 -18   3  10       45.20       48.67     31.00 o 
 -17   3  10       33.26       19.94     35.84 o 
 -16   3  10       55.39       48.81     26.77 o 
 -15   3  10      231.80      223.21     22.30 o 
 -14   3  10     1545.26     1348.97     50.38 o 
 -13   3  10       35.28       75.84     15.30 o 
 -12   3  10      347.21      328.27     24.49 o 
 -11   3  10      371.79      373.28     22.99 o 
 -10   3  10     1326.22     1221.07     26.66 o 
  -9   3  10      253.56      326.89     20.87 o 
  -8   3  10      543.88      510.33     12.08 o 
  -7   3  10     3426.12     3433.34     32.33 o 
  -6   3  10      128.48      135.20      9.69 o 
  -5   3  10     2617.82     2560.53     25.20 o 
  -4   3  10      770.60      870.37     17.31 o 
  -3   3  10     4849.29     5120.89     44.17 o 
  -2   3  10        3.15       12.97      7.47 o 
  -1   3  10     3664.61     3832.07     52.42 o 
   0   3  10     1316.49     1379.32     31.92 o 
   1   3  10      249.30      234.07     18.15 o 
   2   3  10     1125.73     1113.08     45.60 o 
   3   3  10        9.92       20.81     19.16 o 
   4   3  10       10.15        6.77     19.65 o 
   5   3  10       15.80       -0.66     34.05 o 
   6   3  10       81.28      120.44     45.25 o 
   7   3  10      138.42      164.99     54.49 o 
   8   3  10      180.42      130.45     57.64 o 
   9   3  10      219.02      275.03     66.88 o 
 -18   4  10        4.23       -0.55     23.13 o 
 -17   4  10      119.66      109.74     36.44 o 
 -16   4  10        3.82       15.45     21.36 o 
 -15   4  10       36.01       26.47     24.46 o 
 -14   4  10        6.82       11.42     11.96 o 
 -13   4  10        6.11       12.20     11.83 o 
 -12   4  10       68.53       52.31     13.85 o 
 -11   4  10       15.25       25.18     11.39 o 
 -10   4  10      103.58       94.83     14.07 o 
  -9   4  10      106.51       97.52     12.97 o 
  -8   4  10      308.41      312.93     11.95 o 
  -7   4  10     1484.95     1631.96     20.19 o 
  -6   4  10      452.30      434.68     14.64 o 
  -5   4  10       20.38       11.84      6.79 o 
  -4   4  10        1.66       -1.08      6.22 o 
  -3   4  10      432.82      538.65     15.92 o 
  -2   4  10      106.09      121.57     12.30 o 
  -1   4  10      118.26      115.11     12.41 o 
   0   4  10       62.26       52.55     10.70 o 
   1   4  10       24.92       19.33     10.05 o 
   2   4  10       55.62       39.36     20.03 o 
   3   4  10       43.89       26.86     24.42 o 
   4   4  10        6.19        1.44     19.24 o 
   5   4  10        2.00       -4.26     33.75 o 
   6   4  10        4.83        4.32     40.23 o 
   7   4  10        3.19      -35.93     38.61 o 
   8   4  10       29.42       32.50     41.47 o 
   9   4  10      264.71      619.48    112.32 o 
 -18   5  10       84.66      151.24     42.35 o 
 -17   5  10        6.65       21.80     33.98 o 
 -16   5  10       30.63        5.69     20.08 o 
 -15   5  10      736.68      684.10     40.66 o 
 -14   5  10       70.62       98.90     19.41 o 
 -13   5  10      128.80      118.40     16.95 o 
 -12   5  10     1304.31     1277.44     36.58 o 
 -11   5  10     3779.98     3596.06     58.52 o 
 -10   5  10     1040.68     1044.77     27.62 o 
  -9   5  10     2365.40     2333.30     31.17 o 
  -8   5  10      153.08      165.95      9.44 o 
  -7   5  10      574.92      560.80     14.61 o 
  -6   5  10        5.28       17.15      6.42 o 
  -5   5  10      582.63      616.89     18.88 o 
  -4   5  10     1215.63     1294.02     22.61 o 
  -3   5  10      401.36      483.76     17.35 o 
  -2   5  10     2076.51     1953.86     26.99 o 
  -1   5  10      144.99      132.46     12.23 o 
   0   5  10        2.60       -2.89      8.60 o 
   1   5  10      809.68      782.80     20.62 o 
   2   5  10     1083.46     1028.41     37.40 o 
   3   5  10     1283.26     1168.73     61.62 o 
   4   5  10      242.05      226.92     36.38 o 
   5   5  10       51.71        3.55     38.21 o 
   6   5  10       18.16       -4.54     43.33 o 
   7   5  10       21.59       -7.25     46.20 o 
   8   5  10       23.50       54.61     66.67 o 
   9   5  10        1.65       51.03     47.36 o 
 -18   6  10       66.31      106.55     36.77 o 
 -17   6  10       42.00       10.77     24.04 o 
 -16   6  10       39.11       36.55     29.90 o 
 -15   6  10       10.05       32.79     25.35 o 
 -14   6  10      797.86      724.35     33.41 o 
 -13   6  10     2401.62     2081.22     51.76 o 
 -12   6  10     2356.46     2440.76     50.08 o 
 -11   6  10      536.96      524.06     26.74 o 
 -10   6  10      136.16      154.30     16.31 o 
  -9   6  10      520.45      524.55     19.06 o 
  -8   6  10      269.84      372.59     13.53 o 
  -7   6  10     4210.70     4321.83     34.83 o 
  -6   6  10     1413.96     1456.41     23.97 o 
  -5   6  10        4.00        0.69      7.16 o 
  -4   6  10     3044.54     3167.99     38.99 o 
  -3   6  10        9.03       27.99      7.98 o 
  -2   6  10      184.19      152.09     10.12 o 
  -1   6  10      701.00      727.67     22.26 o 
   0   6  10      280.22      293.54     21.82 o 
   1   6  10     2183.02     2072.39     36.98 o 
   2   6  10     1971.38     1810.56     47.40 o 
   3   6  10       74.09       61.86     18.49 o 
   4   6  10      474.61      516.55     36.06 o 
   5   6  10        0.73       16.68     19.20 o 
   6   6  10      109.53      137.24     56.45 o 
   7   6  10      352.65      299.94     77.23 o 
   8   6  10       35.99       25.09     39.91 o 
   9   6  10      150.06      240.10    102.89 o 
 -18   7  10      338.49      434.37     94.41 o 
 -17   7  10      218.67      176.92     41.66 o 
 -16   7  10      191.91      226.99     42.57 o 
 -15   7  10      129.93      165.49     36.19 o 
 -14   7  10       40.40       46.56     15.80 o 
 -13   7  10        5.98        4.59     11.44 o 
 -12   7  10       49.58       68.12     13.46 o 
 -11   7  10      622.54      623.15     33.87 o 
 -10   7  10       34.15       33.32     10.74 o 
  -9   7  10      587.42      584.95     20.64 o 
  -8   7  10       24.37       26.36      6.57 o 
  -7   7  10      757.63      763.77     17.02 o 
  -6   7  10      333.64      287.89     14.06 o 
  -5   7  10     1558.80     1720.14     32.77 o 
  -4   7  10      863.89     1004.04     25.98 o 
  -3   7  10     3273.48     3157.91     41.37 o 
  -2   7  10        0.02        8.58      5.53 o 
  -1   7  10     1114.70     1082.77     34.13 o 
   0   7  10     3666.74     3582.92     52.31 o 
   1   7  10     1741.08     1700.90     43.43 o 
   2   7  10     3640.38     3518.22     82.63 o 
   3   7  10      275.44      294.70     36.46 o 
   4   7  10        6.21       -0.38     23.85 o 
   5   7  10       71.34       82.56     31.15 o 
   6   7  10      289.45      292.02     93.84 o 
   7   7  10       14.52       21.22     66.84 o 
   8   7  10       73.26       77.60     79.48 o 
   9   7  10       43.29       76.51    208.30 o 
 -17   8  10      344.69      346.01     80.82 o 
 -16   8  10       18.43       42.98     26.86 o 
 -15   8  10        0.36       -0.44     20.74 o 
 -14   8  10        0.00      -14.90     18.44 o 
 -13   8  10      266.56      304.52     29.97 o 
 -12   8  10       40.68       33.29     13.37 o 
 -11   8  10        0.48       -4.92     10.23 o 
 -10   8  10      890.04      864.80     39.83 o 
  -9   8  10        1.30      -16.53      8.27 o 
  -8   8  10       58.72       55.56      7.61 o 
  -7   8  10      206.90      207.26     12.10 o 
  -6   8  10      296.59      284.85     14.62 o 
  -5   8  10     1053.19     1072.71     25.26 o 
  -4   8  10      648.55      619.92     22.38 o 
  -3   8  10        6.69       16.30      8.33 o 
  -2   8  10      970.54     1077.92     21.36 o 
  -1   8  10      115.68      133.33     15.32 o 
   0   8  10      967.27      980.53     28.09 o 
   1   8  10      177.89      184.87     18.16 o 
   2   8  10       87.17      109.51     27.36 o 
   3   8  10     1250.17     1315.77     54.93 o 
   4   8  10       97.17       66.18     31.52 o 
   5   8  10      188.26      213.37    109.18 o 
   6   8  10        0.31       12.05     55.71 o 
   7   8  10       74.67       32.78     68.38 o 
   8   8  10       60.48       36.46     84.50 o 
 -17   9  10       11.68       10.73     42.21 o 
 -16   9  10       41.33       15.70     37.77 o 
 -15   9  10       17.69       55.34     24.66 o 
 -14   9  10       10.52       28.46     51.69 o 
 -13   9  10        0.17       41.42     20.51 o 
 -12   9  10      256.81      279.80     37.25 o 
 -11   9  10      870.74      816.47     33.39 o 
 -10   9  10     3383.92     3176.13     58.80 o 
  -9   9  10     1138.85     1125.23     33.68 o 
  -8   9  10     1043.19     1014.27     18.85 o 
  -7   9  10        2.36       -0.55      6.95 o 
  -6   9  10       63.86       64.36     11.30 o 
  -5   9  10     1786.67     1718.22     31.86 o 
  -4   9  10      476.19      348.68     18.74 o 
  -3   9  10     1091.34     1167.28     27.95 o 
  -2   9  10     1450.81     1463.04     27.67 o 
  -1   9  10       24.33        5.16     10.90 o 
   0   9  10     1694.88     1660.52     47.57 o 
   1   9  10     5659.23     5272.38    136.12 o 
   2   9  10     2170.03     1985.12     68.02 o 
   3   9  10     1545.27     1480.82     60.85 o 
   4   9  10       87.39      135.40     38.14 o 
   5   9  10        2.05       -9.22     63.59 o 
   6   9  10      339.85      295.02     99.15 o 
   7   9  10       25.78      103.69     74.73 o 
   8   9  10       12.91      -38.19     48.53 o 
 -17  10  10      162.21      198.81     65.11 o 
 -16  10  10       20.21        5.87     35.99 o 
 -15  10  10      217.98      263.96     69.76 o 
 -14  10  10        3.71       16.51     23.64 o 
 -13  10  10      493.89      463.51     46.59 o 
 -12  10  10     3537.67     3372.32     63.35 o 
 -11  10  10     1228.82     1203.85     64.42 o 
 -10  10  10     7841.50     7340.89     91.31 o 
  -9  10  10     1052.42      960.74     32.52 o 
  -8  10  10      142.72      158.59     14.79 o 
  -7  10  10      140.68      140.40     13.70 o 
  -6  10  10      928.53      951.85     26.14 o 
  -5  10  10      522.56      532.48     19.40 o 
  -4  10  10     3621.45     3455.97     43.82 o 
  -3  10  10     2650.82     2667.87     41.09 o 
  -2  10  10      155.18      165.33     16.64 o 
  -1  10  10       13.24       21.52     13.21 o 
   0  10  10     1354.86     1387.33     59.25 o 
   1  10  10     2073.90     2014.57     70.36 o 
   2  10  10       76.99       62.16     26.65 o 
   3  10  10      744.80      847.34     66.82 o 
   4  10  10      205.74      248.72     89.97 o 
   5  10  10       68.75       45.79     84.66 o 
   6  10  10       11.46      -20.64     59.98 o 
   7  10  10       84.20       44.44     70.79 o 
   8  10  10        4.75       22.77    120.27 o 
 -17  11  10       29.58       41.26     47.49 o 
 -16  11  10        3.74       15.79     36.44 o 
 -15  11  10       57.57       58.93     42.75 o 
 -14  11  10       45.24      143.80     52.25 o 
 -13  11  10       68.31       97.53     25.23 o 
 -12  11  10        0.90       20.02     18.47 o 
 -11  11  10      304.33      258.32     33.65 o 
 -10  11  10      389.48      346.39     38.14 o 
  -9  11  10       29.06       42.97     13.49 o 
  -8  11  10      283.48      287.49     21.37 o 
  -7  11  10       44.77       55.72     14.04 o 
  -6  11  10       18.82        2.92      9.44 o 
  -5  11  10      829.43      782.73     22.63 o 
  -4  11  10      193.92      198.68     15.41 o 
  -3  11  10       25.33       12.14      9.22 o 
  -2  11  10      681.69      707.77     34.12 o 
  -1  11  10     4618.54     4373.23     80.25 o 
   0  11  10     2817.72     2577.41     79.46 o 
   1  11  10     4909.82     4589.19    103.54 o 
   2  11  10      516.90      458.61     44.24 o 
   3  11  10     1314.48     1229.26    131.55 o 
   4  11  10        7.22       -1.54     54.41 o 
   5  11  10       14.38      -27.02     53.64 o 
   6  11  10       17.84       13.31     66.57 o 
   7  11  10      117.60      222.43    103.28 o 
   8  11  10       15.51      -31.95     78.28 o 
 -16  12  10        0.41      -15.56     31.02 o 
 -15  12  10       19.88       16.82     36.45 o 
 -14  12  10      490.87      345.29     77.85 o 
 -13  12  10      238.69      227.06     71.73 o 
 -12  12  10       58.05       73.41     24.46 o 
 -11  12  10      129.44      158.34     18.41 o 
 -10  12  10       41.61       61.29     13.82 o 
  -9  12  10     1364.94     1466.89     43.28 o 
  -8  12  10      953.58      936.51     36.17 o 
  -7  12  10       11.56        0.82     11.03 o 
  -6  12  10      692.81      634.49     24.55 o 
  -5  12  10       47.42       55.19     13.26 o 
  -4  12  10     2337.46     2272.29     36.29 o 
  -3  12  10      372.52      387.30     25.44 o 
  -2  12  10     1352.47     1365.31     61.96 o 
  -1  12  10      108.50       79.47     29.54 o 
   0  12  10      684.04      602.81     50.77 o 
   1  12  10      205.43      138.74     31.75 o 
   2  12  10      102.96      112.09     30.43 o 
   3  12  10      116.52      160.51     74.78 o 
   4  12  10      972.56     1138.44    252.76 o 
   5  12  10      166.04      171.34    100.18 o 
   6  12  10       82.19       41.96     62.25 o 
   7  12  10       65.25       71.09     68.32 o 
 -16  13  10        9.55       14.64     43.74 o 
 -15  13  10        7.43        3.48     36.53 o 
 -13  13  10       99.36      100.26     68.70 o 
 -12  13  10      285.60      351.10     60.19 o 
 -11  13  10       13.59       45.28     16.51 o 
 -10  13  10     1116.83     1059.32     37.85 o 
  -9  13  10      374.63      405.77     30.94 o 
  -8  13  10       50.42       42.78     16.96 o 
  -7  13  10        9.85       -5.65     12.95 o 
  -6  13  10      144.47      135.32     17.57 o 
  -5  13  10        3.72        5.78     11.48 o 
  -4  13  10      634.16      615.88     29.59 o 
  -3  13  10     1959.22     1935.79     47.02 o 
  -2  13  10      505.73      503.46     38.40 o 
  -1  13  10     2963.55     2911.51     91.37 o 
   0  13  10       46.56       28.32     25.13 o 
   1  13  10     1116.86     1114.14    101.16 o 
   2  13  10     3084.54     2719.21    111.36 o 
   3  13  10      119.72      163.59     75.91 o 
   4  13  10       42.91       41.65     62.28 o 
   5  13  10       15.57       34.68     70.94 o 
   6  13  10        9.09       50.79     60.32 o 
   7  13  10       16.07       -7.98     94.04 o 
 -16  14  10        2.42        3.89     36.73 o 
 -15  14  10      220.08      280.54     79.97 o 
 -13  14  10       48.93      137.33     58.18 o 
 -12  14  10       35.78       47.25     34.25 o 
 -11  14  10      348.02      313.89     43.41 o 
 -10  14  10      119.70      143.67     21.57 o 
  -9  14  10     1874.75     1928.26     53.69 o 
  -8  14  10     1268.83     1312.56     44.93 o 
  -7  14  10        7.33       16.78     13.86 o 
  -6  14  10      119.96      143.99     19.85 o 
  -5  14  10       17.80       22.33     13.06 o 
  -4  14  10      183.97      147.42     25.23 o 
  -3  14  10      632.96      590.98     43.77 o 
  -2  14  10       65.68       84.66     29.76 o 
  -1  14  10        0.02       28.48     25.30 o 
   0  14  10      271.25      302.47     41.12 o 
   1  14  10        6.77       16.83     26.48 o 
   2  14  10      458.44      371.80    100.43 o 
   3  14  10        4.65       18.87     60.60 o 
   4  14  10      109.37       67.13     92.47 o 
   5  14  10       13.80       56.13     74.92 o 
   6  14  10      265.15      387.81    252.25 o 
   7  14  10      282.47      470.11    164.86 o 
 -15  15  10       78.66      101.81     52.90 o 
 -13  15  10      320.20      427.86    171.95 o 
 -12  15  10      100.97      107.88     61.32 o 
 -11  15  10       23.62       48.27     27.01 o 
 -10  15  10     1846.88     1767.85     62.36 o 
  -9  15  10      138.26      159.02     33.14 o 
  -8  15  10      201.90      261.94     26.81 o 
  -7  15  10        0.36       17.26     14.40 o 
  -6  15  10       46.93       44.13     16.35 o 
  -5  15  10       68.91       79.83     34.34 o 
  -4  15  10       43.88       32.00     23.41 o 
  -3  15  10      140.32       79.32     26.60 o 
  -2  15  10     2296.18     2207.30     79.84 o 
  -1  15  10      103.90       25.85     27.94 o 
   0  15  10      204.22      205.69     38.02 o 
   1  15  10      430.58      420.48     72.15 o 
   2  15  10       91.86      226.13     91.99 o 
   3  15  10      421.63      466.44    115.82 o 
   4  15  10       38.11      119.84     77.90 o 
   5  15  10       91.89      164.59    150.58 o 
   6  15  10       56.34      109.10    104.31 o 
 -15  16  10       74.83        4.22     38.60 o 
 -13  16  10      122.08      258.29     56.33 o 
 -12  16  10      236.19      278.37     82.26 o 
 -11  16  10      449.01      402.46     65.78 o 
 -10  16  10      690.69      765.30     63.52 o 
  -9  16  10       33.30       44.75     26.70 o 
  -8  16  10      328.14      345.40     32.93 o 
  -7  16  10      279.09      288.92     28.29 o 
  -6  16  10      660.99      552.88     69.52 o 
  -5  16  10       22.64       33.65     31.61 o 
  -4  16  10       63.66       67.06     24.97 o 
  -3  16  10      105.12       74.93     31.41 o 
  -2  16  10        0.03      -30.12     20.32 o 
  -1  16  10       84.21       60.67     31.02 o 
   0  16  10        0.99      -11.36     26.68 o 
   1  16  10      480.43      620.85     73.33 o 
   2  16  10       83.90      113.15     84.81 o 
   3  16  10      275.42      212.23     88.13 o 
   4  16  10       76.19       22.35    135.66 o 
   5  16  10       62.94       86.21    130.39 o 
   6  16  10       62.78      187.88    259.25 o 
 -13  17  10       60.29      163.85     91.69 o 
 -12  17  10      283.89      180.89    133.35 o 
 -11  17  10      123.28      110.98     41.80 o 
 -10  17  10      279.84      236.52     39.91 o 
  -9  17  10      132.34      206.06     33.99 o 
  -8  17  10      275.29      221.93     38.75 o 
  -7  17  10     1899.81     1691.38     56.33 o 
  -6  17  10      217.45      201.63     42.62 o 
  -5  17  10      105.50       36.61     35.22 o 
  -4  17  10     1193.04     1182.36     78.05 o 
  -3  17  10       36.14       19.91     28.83 o 
  -2  17  10       10.51       -9.23     27.28 o 
  -1  17  10        1.80       -4.91     26.16 o 
   0  17  10       25.26       54.42     40.50 o 
   1  17  10       13.98       36.13     68.48 o 
   2  17  10       74.70      -27.64    104.19 o 
   3  17  10      370.41      308.33    105.71 o 
   4  17  10       21.86       70.85     53.29 o 
   5  17  10      185.46      362.41    255.05 o 
 -13  18  10      820.41     1208.35    355.30 o 
 -12  18  10      494.66      655.50     88.71 o 
 -11  18  10       60.34       77.34     67.85 o 
 -10  18  10        7.94        9.25     35.06 o 
  -9  18  10        2.11       46.35     44.79 o 
  -8  18  10       18.85       49.28     40.15 o 
  -7  18  10       18.49       31.24    114.47 o 
  -6  18  10      144.75      166.58     42.50 o 
  -5  18  10       26.46       91.32     43.53 o 
  -4  18  10      587.93      563.59     66.88 o 
  -3  18  10       34.58       30.31     70.71 o 
  -2  18  10      202.24      211.14     40.92 o 
  -1  18  10      121.73      120.79     53.75 o 
   0  18  10      106.06      238.44     98.34 o 
   1  18  10      406.32      482.50    171.95 o 
   2  18  10        0.18      101.88     66.73 o 
   3  18  10        2.52       69.95     57.39 o 
   4  18  10      273.20      519.64    235.48 o 
   5  18  10        5.46      365.54    317.66 o 
 -12  19  10       13.60       16.07     69.15 o 
 -11  19  10        1.55        1.05     31.92 o 
 -10  19  10       14.92       94.53     42.38 o 
  -9  19  10      312.04      315.43     59.46 o 
  -8  19  10      849.24     1075.25    212.07 o 
  -7  19  10      202.04      253.87    145.04 o 
  -6  19  10        8.62       47.05     75.87 o 
  -5  19  10       48.10       44.12     37.08 o 
  -4  19  10      134.57      203.68     49.18 o 
  -3  19  10      835.18      962.37     82.65 o 
  -2  19  10      154.14      133.80     49.43 o 
  -1  19  10       15.46       81.81     69.74 o 
   0  19  10      188.58      243.65    101.84 o 
   1  19  10       33.36      182.60     82.07 o 
   2  19  10      152.68      291.34     96.88 o 
   3  19  10       58.86      199.43    264.09 o 
   4  19  10       31.93      321.07    211.22 o 
 -12  20  10       66.11      124.59    119.63 o 
 -11  20  10       10.95       59.24     39.80 o 
 -10  20  10       25.85       31.26     34.13 o 
  -9  20  10        0.98      219.14    118.28 o 
  -8  20  10      803.72      688.97    181.32 o 
  -7  20  10      359.40      327.06    155.07 o 
  -6  20  10      259.63      718.91    345.70 o 
  -5  20  10       15.67      126.09    133.99 o 
  -4  20  10      112.34      102.01     55.91 o 
  -3  20  10       81.26      105.28     46.54 o 
  -2  20  10       97.51      200.58     71.50 o 
  -1  20  10       94.32      195.74     92.87 o 
   0  20  10       39.82      126.37    135.29 o 
   1  20  10       62.13      132.96    185.66 o 
   2  20  10        1.07       54.30    194.36 o 
   3  20  10      351.76      302.64    194.63 o 
 -11  21  10       62.09      129.61     96.41 o 
 -10  21  10        2.91      146.62    104.77 o 
  -9  21  10      146.95      221.39    125.73 o 
  -8  21  10      126.23       94.10    110.42 o 
  -7  21  10       50.97       52.49    112.54 o 
  -6  21  10       18.94     -114.47    111.38 o 
  -5  21  10        1.14       65.31    137.33 o 
  -4  21  10       51.76      258.24    181.85 o 
  -3  21  10       42.87      125.54     96.26 o 
  -2  21  10        5.44        9.73     52.27 o 
  -1  21  10       50.04       16.55     50.94 o 
   0  21  10       50.23      280.74     98.80 o 
   1  21  10      801.14     1310.26    215.75 o 
   2  21  10        4.21       89.55    187.75 o 
 -10  22  10        0.45       68.52     92.39 o 
  -9  22  10       84.21      141.04    116.32 o 
  -8  22  10       79.40      148.13    124.01 o 
  -7  22  10      266.36      307.11    156.25 o 
  -6  22  10      315.95      421.55    169.09 o 
  -4  22  10       49.68       34.58    134.94 o 
  -3  22  10      102.58      283.02    186.08 o 
  -2  22  10        2.42      -26.46     48.71 o 
  -1  22  10      199.79      267.01     91.74 o 
   0  22  10       53.27      153.89    176.88 o 
   1  22  10      117.08       28.96    169.60 o 
  -9  23  10      514.78      672.01    181.37 o 
  -8  23  10      956.16     1130.82    235.19 o 
  -7  23  10       35.26      206.92    140.03 o 
  -6  23  10      152.96      156.98    140.65 o 
  -4  23  10      152.55      279.23    174.61 o 
  -3  23  10       40.41      161.50    163.11 o 
  -2  23  10       31.84       63.34    162.99 o 
  -1  23  10       70.90       20.32     58.06 o 
   0  23  10       68.99      -32.19    154.78 o 
  -7  24  10       66.05      127.54    130.33 o 
  -6  24  10       19.25      147.16    140.26 o 
  -5  24  10      124.00      207.99    162.82 o 
 -18   1  11        6.26      -24.12     23.41 o 
 -17   1  11        0.01      -12.55     19.83 o 
 -16   1  11        1.38        2.24     20.09 o 
 -15   1  11        7.47       32.90     12.71 o 
 -14   1  11      363.59      416.43     28.30 o 
 -13   1  11      448.85      468.28     28.10 o 
 -12   1  11       16.86       42.70     13.76 o 
 -11   1  11      344.79      350.75     20.62 o 
 -10   1  11     2926.38     2901.99     44.23 o 
  -9   1  11       17.09       15.25      7.52 o 
  -8   1  11        4.40       -2.02      6.23 o 
  -7   1  11        2.03        5.97      7.03 o 
  -6   1  11     1168.38     1092.15     21.78 o 
  -5   1  11     2301.69     2572.66     27.32 o 
  -4   1  11     4482.52     4846.77     36.16 o 
  -3   1  11      771.71      808.38     20.88 o 
  -2   1  11       14.37       15.42      8.03 o 
  -1   1  11       80.41      104.31     12.01 o 
   0   1  11     3684.07     3902.19     48.18 o 
   1   1  11     1222.37     1223.39     46.02 o 
   2   1  11     4655.34     4600.58     84.06 o 
   3   1  11      461.26      462.79     36.95 o 
   4   1  11      663.71      696.91     78.72 o 
   5   1  11       57.59       55.07     39.67 o 
   6   1  11      115.78       31.48     45.62 o 
   7   1  11        3.71        1.43     42.27 o 
   8   1  11      180.63      190.99     57.99 o 
 -18   2  11       72.47      150.46     40.34 o 
 -17   2  11       84.91      122.86     37.90 o 
 -16   2  11       38.77       18.71     24.08 o 
 -15   2  11        0.83       23.77     12.17 o 
 -14   2  11      331.46      299.77     25.01 o 
 -13   2  11        1.51       -1.32     11.00 o 
 -12   2  11      777.34      753.25     49.65 o 
 -11   2  11        4.02       17.61     10.67 o 
 -10   2  11       36.96       19.82      8.92 o 
  -9   2  11     1797.70     1817.65     23.42 o 
  -8   2  11       12.23       23.08      7.48 o 
  -7   2  11      453.55      523.45     17.17 o 
  -6   2  11     3548.62     3606.99     35.76 o 
  -5   2  11      373.82      419.83     14.16 o 
  -4   2  11      188.78      217.02     11.13 o 
  -3   2  11     4976.41     5113.25     44.59 o 
  -2   2  11     2372.04     2406.56     35.08 o 
  -1   2  11     3046.17     3183.79     41.40 o 
   0   2  11      585.73      555.07     19.03 o 
   1   2  11     3241.12     3248.01     62.07 o 
   2   2  11      411.29      387.59     34.04 o 
   3   2  11      135.18      163.71     32.52 o 
   4   2  11      744.03      885.23     89.11 o 
   5   2  11        0.55        9.77     35.90 o 
   6   2  11        2.02       22.60     44.44 o 
   7   2  11       59.98       88.21     51.13 o 
   8   2  11        1.90        4.96     36.79 o 
 -18   3  11        2.73       -2.88     22.19 o 
 -17   3  11        0.73        4.08     23.68 o 
 -16   3  11       92.28       90.09     33.42 o 
 -15   3  11      147.16      133.16     39.13 o 
 -14   3  11      880.83      818.94     56.26 o 
 -13   3  11       60.35       38.18     16.85 o 
 -12   3  11      733.77      741.51     32.79 o 
 -11   3  11      221.77      204.86     19.97 o 
 -10   3  11      438.13      424.91     20.54 o 
  -9   3  11      207.17      199.66     11.10 o 
  -8   3  11      793.17      802.94     17.04 o 
  -7   3  11     1180.17     1288.68     25.91 o 
  -6   3  11      180.24      142.64     10.59 o 
  -5   3  11      234.37      219.91     12.31 o 
  -4   3  11      486.34      474.45     15.65 o 
  -3   3  11      160.00      168.07     11.64 o 
  -2   3  11     1432.55     1401.73     28.45 o 
  -1   3  11        0.12        7.28      5.58 o 
   0   3  11      214.01      277.74     15.72 o 
   1   3  11      534.93      560.47     34.89 o 
   2   3  11     2347.92     2223.22     63.39 o 
   3   3  11      466.84      468.79     37.97 o 
   4   3  11       10.03       20.69     36.12 o 
   5   3  11      120.62      138.56     49.52 o 
   6   3  11       34.12       17.22     40.08 o 
   7   3  11        1.68        0.42     42.12 o 
   8   3  11       63.27      127.80     63.23 o 
 -18   4  11      273.06      353.41     57.82 o 
 -17   4  11      189.14      247.96    119.68 o 
 -16   4  11       51.28       73.61     32.61 o 
 -15   4  11      336.47      229.60     41.62 o 
 -14   4  11      247.18      251.76     23.07 o 
 -13   4  11      235.61      193.23     20.54 o 
 -12   4  11     2066.79     1900.88     47.54 o 
 -11   4  11        3.41       19.89      8.82 o 
 -10   4  11      117.88      120.62     14.32 o 
  -9   4  11       60.20       65.93      8.52 o 
  -8   4  11       77.07       83.43      8.79 o 
  -7   4  11       80.68       85.09      8.53 o 
  -6   4  11     1083.37     1012.34     20.58 o 
  -5   4  11     2255.12     2427.04     32.94 o 
  -4   4  11     2746.56     2893.82     33.27 o 
  -3   4  11      132.46      174.11     12.01 o 
  -2   4  11        2.00        3.11      7.79 o 
  -1   4  11      499.42      497.29     19.13 o 
   0   4  11      110.79      145.99     25.57 o 
   1   4  11     2098.77     2057.11     50.63 o 
   2   4  11       32.77       43.67     22.26 o 
   3   4  11      893.33      986.26     67.93 o 
   4   4  11     1910.08     1789.35    115.82 o 
   5   4  11      634.47      585.74     89.90 o 
   6   4  11        5.27       28.66     42.37 o 
   7   4  11       60.69       76.08     48.28 o 
   8   4  11      236.27      357.92     91.29 o 
 -18   5  11       50.20       43.78     34.30 o 
 -17   5  11      105.54      148.18     39.60 o 
 -16   5  11        9.87       41.05     25.68 o 
 -15   5  11       85.56      114.67     31.49 o 
 -14   5  11        0.00       25.19     12.06 o 
 -13   5  11      100.16      116.28     17.45 o 
 -12   5  11      166.78      153.94     19.46 o 
 -11   5  11     1233.58     1199.40     36.50 o 
 -10   5  11      994.94      951.82     28.21 o 
  -9   5  11      348.84      375.42     14.42 o 
  -8   5  11       51.67       85.14      8.47 o 
  -7   5  11       69.69       74.48      8.95 o 
  -6   5  11      110.47      147.36     11.70 o 
  -5   5  11     6637.52     6837.03     55.70 o 
  -4   5  11        8.76        7.69      8.14 o 
  -3   5  11      860.35      936.71     21.87 o 
  -2   5  11      339.42      412.40     20.61 o 
  -1   5  11      165.55      145.06     14.18 o 
   0   5  11     2136.79     2020.94     37.64 o 
   1   5  11       67.59       73.88     18.99 o 
   2   5  11     3001.70     3017.22     61.33 o 
   3   5  11      166.42      130.10     27.22 o 
   4   5  11      163.40      127.85     51.61 o 
   5   5  11       96.58       83.79     54.61 o 
   6   5  11       11.75       30.64     46.55 o 
   7   5  11       66.03       83.99     55.42 o 
   8   5  11        0.22       57.35     37.87 o 
 -18   6  11       34.42      -29.96     25.34 o 
 -17   6  11       12.97       26.72     26.43 o 
 -16   6  11       26.66        2.47     22.39 o 
 -15   6  11       60.53       14.03     22.99 o 
 -14   6  11       80.40       54.68     15.93 o 
 -13   6  11      125.65      145.72     18.64 o 
 -12   6  11      205.81      175.80     24.66 o 
 -11   6  11      716.99      716.24     30.44 o 
 -10   6  11      220.80      192.78     18.28 o 
  -9   6  11      363.72      337.38     14.11 o 
  -8   6  11        6.51        9.01      6.22 o 
  -7   6  11      413.28      399.95     15.31 o 
  -6   6  11      183.45      179.24     13.90 o 
  -5   6  11       67.03       61.85     11.74 o 
  -4   6  11     1707.94     1824.08     33.94 o 
  -3   6  11      742.28      774.58     20.80 o 
  -2   6  11      423.14      478.85     20.71 o 
  -1   6  11      555.37      526.04     21.01 o 
   0   6  11      271.37      227.78     19.65 o 
   1   6  11        0.96      -11.71     15.88 o 
   2   6  11      941.98      932.01     38.85 o 
   3   6  11      210.54      212.91     25.25 o 
   4   6  11      127.95      112.01     28.57 o 
   5   6  11       38.06       57.67     49.97 o 
   6   6  11        6.35       -7.05     45.27 o 
   7   6  11       21.53       72.43     47.60 o 
   8   6  11        1.30       53.08     44.32 o 
 -18   7  11      160.00      228.72     53.55 o 
 -17   7  11       50.97       52.80     29.81 o 
 -16   7  11      135.38      198.12     40.92 o 
 -15   7  11       29.86       52.54     26.74 o 
 -14   7  11      298.34      219.04     40.06 o 
 -13   7  11      920.53      828.29     36.13 o 
 -12   7  11     1397.18     1394.39     39.88 o 
 -11   7  11      609.75      678.51     39.60 o 
 -10   7  11     5887.90     5488.46     78.70 o 
  -9   7  11      450.26      444.89     20.10 o 
  -8   7  11        2.65        9.07      6.91 o 
  -7   7  11       16.13       29.81      7.97 o 
  -6   7  11      289.87      281.70     15.78 o 
  -5   7  11      116.65      143.92     14.92 o 
  -4   7  11      104.18      151.79     16.28 o 
  -3   7  11      256.59      268.37     16.90 o 
  -2   7  11      245.35      237.57     15.99 o 
  -1   7  11      132.60      131.52     13.98 o 
   0   7  11        1.41       -4.47     16.09 o 
   1   7  11     2241.45     2316.61     57.95 o 
   2   7  11      495.00      416.91     39.91 o 
   3   7  11     1874.16     1834.45     78.91 o 
   4   7  11       36.28       -0.44     29.75 o 
   5   7  11        0.13       -0.09     55.84 o 
   6   7  11      108.04      262.79     92.84 o 
   7   7  11       10.23       53.54     57.44 o 
   8   7  11      204.62      300.23    101.63 o 
 -18   8  11      112.61       77.68     47.88 o 
 -17   8  11        0.07       -0.66     22.07 o 
 -16   8  11      821.42      925.53     81.46 o 
 -15   8  11        2.16        3.41     21.02 o 
 -14   8  11       77.91       84.71     31.13 o 
 -13   8  11       85.67      107.64     17.17 o 
 -12   8  11      884.77      905.84     38.15 o 
 -11   8  11     1128.65     1214.09     46.78 o 
 -10   8  11     2450.42     2353.06     49.07 o 
  -9   8  11       56.54       51.85     10.91 o 
  -8   8  11       39.83       24.40      8.11 o 
  -7   8  11       86.10      119.98     11.58 o 
  -6   8  11      818.74      769.29     26.14 o 
  -5   8  11      594.14      640.83     26.51 o 
  -4   8  11      343.94      409.38     22.13 o 
  -3   8  11        4.04        4.95      9.23 o 
  -2   8  11     1334.54     1312.87     31.90 o 
  -1   8  11      111.25      112.45     15.25 o 
   0   8  11     1540.61     1577.40     49.25 o 
   1   8  11     2999.11     2990.30     80.13 o 
   2   8  11     1415.17     1328.93     57.67 o 
   3   8  11      814.77      868.66     80.38 o 
   4   8  11      469.15      483.85    104.55 o 
   5   8  11      502.16      545.10    197.97 o 
   6   8  11      425.29      587.08    127.01 o 
   7   8  11       85.62       69.35    136.43 o 
   8   8  11       10.45       64.66     64.77 o 
 -17   9  11       38.39       39.35     39.93 o 
 -16   9  11       27.56       26.82     24.06 o 
 -15   9  11      251.47      243.86     42.44 o 
 -14   9  11      180.18      197.84     38.46 o 
 -13   9  11       11.00       17.08     18.71 o 
 -12   9  11       49.33       62.03     16.23 o 
 -11   9  11        2.25        2.32     10.47 o 
 -10   9  11     3450.89     3237.10     60.58 o 
  -9   9  11       69.43       73.71     14.47 o 
  -8   9  11      744.44      719.83     22.39 o 
  -7   9  11        2.45       -2.18      7.48 o 
  -6   9  11       89.07      102.34     13.15 o 
  -5   9  11       45.92       26.87     10.67 o 
  -4   9  11     1581.16     1556.50     33.68 o 
  -3   9  11      170.33      209.10     16.10 o 
  -2   9  11      921.50      857.14     31.27 o 
  -1   9  11     1420.50     1357.99     39.86 o 
   0   9  11      487.80      405.72     41.75 o 
   1   9  11      221.18      169.57     35.35 o 
   2   9  11     2508.70     2379.74     92.14 o 
   3   9  11      198.33      217.53     44.38 o 
   4   9  11       11.06       -0.32     58.42 o 
   5   9  11       93.91      184.75     80.75 o 
   6   9  11        0.28      -45.87     65.56 o 
   7   9  11       22.66      -46.11     63.37 o 
 -17  10  11        0.02      -12.54     32.20 o 
 -16  10  11        6.89       13.56     34.12 o 
 -15  10  11       26.54        9.95     23.67 o 
 -14  10  11       53.04       78.72     28.61 o 
 -13  10  11      382.50      389.44     47.03 o 
 -12  10  11      381.78      393.95     32.94 o 
 -11  10  11     1108.67     1044.24     37.19 o 
 -10  10  11     3763.02     3520.92     69.63 o 
  -9  10  11      887.23      883.19     34.69 o 
  -8  10  11       65.58       63.30     12.72 o 
  -7  10  11       24.56       45.93     11.43 o 
  -6  10  11       35.98       39.67     11.45 o 
  -5  10  11       85.29      107.40     14.06 o 
  -4  10  11     1419.99     1387.79     32.34 o 
  -3  10  11      171.10      168.60     21.64 o 
  -2  10  11       41.18       25.26     18.05 o 
  -1  10  11      629.30      554.33     47.60 o 
   0  10  11     7744.02     7390.10    155.84 o 
   1  10  11     4062.19     3738.25     93.23 o 
   2  10  11       44.96       71.86     26.77 o 
   3  10  11        0.73      -30.00     47.09 o 
   4  10  11        8.16      -23.08     52.13 o 
   5  10  11       13.13       43.10     63.23 o 
   6  10  11        0.11       25.56     58.56 o 
   7  10  11        0.85       10.36     71.45 o 
 -17  11  11       22.42       52.33     48.53 o 
 -16  11  11       26.89       51.18     46.48 o 
 -15  11  11       35.42       38.48     44.51 o 
 -14  11  11      167.13       86.06     29.94 o 
 -13  11  11      195.01      254.20     35.39 o 
 -12  11  11     1309.43     1282.14     63.31 o 
 -11  11  11     1364.64     1307.97     41.46 o 
 -10  11  11     2161.55     2164.09     52.24 o 
  -9  11  11     2041.46     1932.29     41.21 o 
  -8  11  11      166.05      142.21     23.88 o 
  -7  11  11       44.16       40.88     14.24 o 
  -6  11  11       66.16       55.54     12.87 o 
  -5  11  11     1126.37     1125.70     27.65 o 
  -4  11  11      353.36      347.32     24.92 o 
  -3  11  11       72.63       92.76     18.11 o 
  -2  11  11      416.96      451.24     38.80 o 
  -1  11  11     4647.04     4690.01    105.32 o 
   0  11  11        7.99      -11.91     23.63 o 
   1  11  11      622.21      696.39     53.49 o 
   2  11  11     3112.90     2827.58    179.19 o 
   3  11  11        4.02       68.41     73.27 o 
   4  11  11       49.68       47.72     67.67 o 
   5  11  11       64.38       93.44     81.92 o 
   6  11  11       21.60       16.99     53.48 o 
   7  11  11       21.66      105.88    156.33 o 
 -17  12  11      220.66      203.95     69.67 o 
 -16  12  11        2.01       -4.89     32.43 o 
 -15  12  11      114.21      121.27     54.13 o 
 -14  12  11      217.67      122.57     53.44 o 
 -13  12  11        0.92       31.90     22.24 o 
 -12  12  11       43.74      108.23     27.86 o 
 -11  12  11      237.09      240.67     20.44 o 
 -10  12  11     1809.80     1786.14     48.04 o 
  -9  12  11       31.32       22.26     29.31 o 
  -8  12  11      395.65      434.58     35.34 o 
  -7  12  11      521.65      497.17     28.05 o 
  -6  12  11      218.07      195.38     18.85 o 
  -5  12  11      233.46      236.76     19.80 o 
  -4  12  11      137.15      140.82     20.84 o 
  -3  12  11      594.91      607.17     43.92 o 
  -2  12  11     2417.66     2412.26     80.09 o 
  -1  12  11       40.71       24.94     26.22 o 
   0  12  11     2306.84     2298.89     98.10 o 
   1  12  11        1.51        9.82     25.88 o 
   2  12  11      874.34     1006.59    141.08 o 
   3  12  11      721.99      884.99    212.09 o 
   4  12  11      354.73      296.78    100.51 o 
   5  12  11      313.06      341.96    167.68 o 
   6  12  11       59.60       -9.19    112.46 o 
   7  12  11      381.87      315.24    176.35 o 
 -16  13  11       13.42       82.96     47.99 o 
 -15  13  11      158.73      182.11     59.02 o 
 -14  13  11        3.81        0.42     36.53 o 
 -13  13  11        0.12       28.69     59.77 o 
 -12  13  11        0.59       18.56     21.19 o 
 -11  13  11        6.02       32.99     17.03 o 
 -10  13  11       54.71       94.73     18.11 o 
  -9  13  11       29.51       34.06     16.59 o 
  -8  13  11      457.44      463.55     32.46 o 
  -7  13  11      202.71      212.23     21.64 o 
  -6  13  11      164.92      160.91     20.03 o 
  -5  13  11      149.79      168.39     20.47 o 
  -4  13  11      172.10      196.82     27.77 o 
  -3  13  11     1428.14     1334.59     54.38 o 
  -2  13  11       88.84       83.42     26.48 o 
  -1  13  11       59.78       81.10     34.76 o 
   0  13  11        7.07       20.18     25.85 o 
   1  13  11        0.15       33.23     34.49 o 
   2  13  11     1256.36     1169.91    154.04 o 
   3  13  11       25.26      -23.13     96.42 o 
   4  13  11        1.37      -13.63     59.33 o 
   5  13  11        8.14       -7.06     49.44 o 
   6  13  11       56.99      149.29    109.10 o 
 -16  14  11       34.87      104.19     50.84 o 
 -15  14  11      160.16      111.47     60.77 o 
 -14  14  11       95.16      868.07    102.71 o 
 -13  14  11      234.86      369.46    112.18 o 
 -12  14  11        3.61       56.90     63.38 o 
 -11  14  11       49.30       86.38     22.86 o 
 -10  14  11      852.75      837.45     41.18 o 
  -9  14  11      797.60      727.18     40.39 o 
  -8  14  11      140.67      175.93     24.20 o 
  -7  14  11       85.46       85.04     19.07 o 
  -6  14  11      250.00      229.09     25.51 o 
  -5  14  11      137.00      107.64     26.24 o 
  -4  14  11        7.58        8.57     22.16 o 
  -3  14  11     1913.32     1734.53     60.50 o 
  -2  14  11       18.36       24.57     24.61 o 
  -1  14  11       42.98       63.94     29.73 o 
   0  14  11      156.47      156.86     35.74 o 
   1  14  11      322.14      271.64     88.67 o 
   2  14  11     1041.43     1168.07    244.31 o 
   3  14  11        6.08      -30.89     93.22 o 
   4  14  11        9.41       61.11     64.54 o 
   5  14  11      138.64      204.04    157.70 o 
   6  14  11       11.98       22.36     68.62 o 
 -15  15  11       53.38       83.38     48.79 o 
 -13  15  11        7.94       99.84     50.13 o 
 -12  15  11       27.55       71.06     51.55 o 
 -11  15  11       11.20       25.99     25.24 o 
 -10  15  11       95.47      160.00     22.96 o 
  -9  15  11      250.07      252.42     27.99 o 
  -8  15  11       89.37       93.88     22.29 o 
  -7  15  11       58.84       74.11     18.71 o 
  -6  15  11      381.17      398.80     38.73 o 
  -5  15  11      220.27      225.46     45.30 o 
  -4  15  11       60.34       48.64     27.79 o 
  -3  15  11        3.46       17.70     22.66 o 
  -2  15  11       93.35      126.51     28.44 o 
  -1  15  11      122.72      131.10     33.91 o 
   0  15  11      360.39      275.95     61.87 o 
   1  15  11       29.46       17.54     61.87 o 
   2  15  11      238.15      207.03     92.58 o 
   3  15  11      125.62      148.83    102.72 o 
   4  15  11       28.58        5.70    156.15 o 
   5  15  11        0.75       73.39     65.82 o 
 -15  16  11      300.84      518.23    100.50 o 
 -13  16  11       78.67      223.39    173.42 o 
 -12  16  11       52.96      101.93     44.52 o 
 -11  16  11       68.93      148.92     47.45 o 
 -10  16  11      851.36      955.49     51.43 o 
  -9  16  11     1865.09     1869.97     61.42 o 
  -8  16  11       56.78       41.34     29.14 o 
  -7  16  11     1463.70     1260.21     62.36 o 
  -6  16  11       12.01       20.35     30.63 o 
  -5  16  11      391.19      338.98     53.22 o 
  -4  16  11      204.10      213.21     38.15 o 
  -3  16  11      436.90      502.75     51.32 o 
  -2  16  11       15.94       15.78     22.92 o 
  -1  16  11        6.40       18.28     29.40 o 
   0  16  11      779.30      816.68     92.41 o 
   1  16  11     1991.78     1610.15    156.40 o 
   2  16  11       22.01      108.12     79.51 o 
   3  16  11       95.50      137.88    108.16 o 
   4  16  11       13.83       18.84     86.67 o 
   5  16  11      154.87      298.12    286.16 o 
 -13  17  11      431.22     1177.05    159.52 o 
 -12  17  11       50.73       81.57     38.99 o 
 -11  17  11      192.13      149.07     73.01 o 
 -10  17  11      568.22      582.63     73.76 o 
  -9  17  11      444.97      471.07     59.59 o 
  -8  17  11      401.82      356.89     34.40 o 
  -7  17  11      236.29      261.03     55.88 o 
  -6  17  11       51.91       74.90     32.68 o 
  -5  17  11      258.76      302.99     51.85 o 
  -4  17  11      180.25      209.64     47.74 o 
  -3  17  11       20.15       73.42     40.56 o 
  -2  17  11      264.75      211.04     40.27 o 
  -1  17  11        7.07       -6.83    100.12 o 
   0  17  11       36.77       12.23     56.94 o 
   1  17  11       13.81        1.78    144.66 o 
   2  17  11      111.39      135.51    183.28 o 
   3  17  11      144.54      203.45     96.12 o 
   4  17  11       45.56       53.17    110.80 o 
 -13  18  11       35.96      559.11    128.40 o 
 -12  18  11       79.59       97.22     61.36 o 
 -11  18  11       15.36       33.31     34.14 o 
 -10  18  11      139.50      293.23     59.70 o 
  -9  18  11      332.96      360.78     53.90 o 
  -8  18  11      198.79      200.44    123.69 o 
  -7  18  11       24.41       38.59     42.67 o 
  -6  18  11      162.97      246.30     49.15 o 
  -5  18  11       72.00      130.36     41.39 o 
  -4  18  11      145.05      160.52     47.06 o 
  -3  18  11       33.54       89.82     42.64 o 
  -2  18  11        9.79       42.57     31.53 o 
  -1  18  11       23.58       28.63     84.11 o 
   0  18  11      294.99      441.74    137.31 o 
   1  18  11       35.98      138.79     73.00 o 
   2  18  11       75.23      240.49     99.34 o 
   3  18  11      300.07      461.06    262.22 o 
   4  18  11       38.44      276.79    333.05 o 
 -13  19  11      236.91     1103.28    146.93 o 
 -12  19  11        0.03       60.87    119.10 o 
 -11  19  11        0.86      -20.03     35.50 o 
 -10  19  11      229.77      276.62     59.03 o 
  -9  19  11     1107.05     1154.76    215.62 o 
  -8  19  11     1823.82     1834.86    245.85 o 
  -7  19  11        5.23       77.08    127.21 o 
  -6  19  11        6.73       61.73     48.09 o 
  -5  19  11       17.94       71.15     54.46 o 
  -4  19  11        4.54       52.09     86.68 o 
  -3  19  11       23.04       37.27     50.87 o 
  -2  19  11      342.83      352.32     63.05 o 
  -1  19  11       30.54      100.52     86.12 o 
   0  19  11       38.59      189.32    181.27 o 
   1  19  11       42.48      227.75     90.29 o 
   2  19  11      107.30      317.43    357.88 o 
   3  19  11       37.95      358.64    301.68 o 
 -12  20  11       58.18       82.33     52.64 o 
 -11  20  11       32.22       25.63     50.62 o 
 -10  20  11      134.36      264.37    124.36 o 
  -9  20  11      865.79      801.09    193.15 o 
  -8  20  11       87.77       57.74    120.83 o 
  -7  20  11      355.71      484.49    171.81 o 
  -6  20  11      280.31      298.66    173.72 o 
  -5  20  11      268.26      309.97     95.93 o 
  -4  20  11      127.93      224.31    111.13 o 
  -3  20  11       31.90       85.66    110.87 o 
  -2  20  11       22.24      113.98     61.66 o 
  -1  20  11      241.06      394.28     66.95 o 
   0  20  11      192.67      376.64    102.83 o 
   1  20  11      209.87      470.44    310.04 o 
   2  20  11       28.17      116.25     77.64 o 
 -11  21  11        0.86       99.55     87.89 o 
 -10  21  11        2.88      146.93    115.35 o 
  -9  21  11      202.53      334.70    136.17 o 
  -8  21  11      141.09       88.00    116.42 o 
  -7  21  11      204.68      318.96    157.03 o 
  -6  21  11       22.46       36.44    139.87 o 
  -5  21  11       18.48      103.02    154.13 o 
  -4  21  11      132.22      238.33     66.72 o 
  -3  21  11      233.84      171.89    113.94 o 
  -2  21  11        1.66        6.75     52.89 o 
  -1  21  11      266.39      402.36    146.14 o 
   0  21  11      217.54      375.13    344.11 o 
   1  21  11      124.13      220.98    193.34 o 
 -10  22  11       10.26      200.40    110.11 o 
  -9  22  11       10.36       55.72    104.15 o 
  -8  22  11      922.56      839.15    206.56 o 
  -7  22  11       53.67      127.97    140.49 o 
  -6  22  11      113.67      166.68    152.53 o 
  -4  22  11      158.50      213.06    174.70 o 
  -3  22  11        4.58       56.83    154.99 o 
  -2  22  11        4.84      -10.58     53.92 o 
  -1  22  11      563.74      549.77     93.51 o 
   0  22  11        1.02     -169.57    156.95 o 
  -9  23  11      259.05      267.74    137.06 o 
  -8  23  11       36.98       44.42    125.98 o 
  -7  23  11       54.44      168.33    133.29 o 
  -6  23  11        1.21      145.39    150.09 o 
  -5  23  11      267.14      367.92    185.59 o 
  -2  23  11      142.99      122.35     68.51 o 
  -5  24  11       11.05       36.02    139.22 o 
 -19   0  12      238.70      202.66     66.72 o 
 -18   0  12      598.24      535.54     95.78 o 
 -17   0  12      201.20      175.12     58.65 o 
 -16   0  12        0.84       15.70     31.07 o 
 -15   0  12      153.55      134.85     51.52 o 
 -14   0  12     4902.92     3756.49     97.88 o 
 -13   0  12      128.12       96.33     22.68 o 
 -12   0  12      516.11      487.87     43.29 o 
 -11   0  12      706.83      709.46     50.46 o 
 -10   0  12      998.03      970.86     43.07 o 
  -9   0  12     2028.35     2024.44     32.31 o 
  -8   0  12     1159.35     1069.38     33.79 o 
  -7   0  12     1070.74      829.69     30.65 o 
  -6   0  12      158.06      236.71     20.19 o 
  -5   0  12     1882.64     2086.23     41.23 o 
  -4   0  12     3083.05     3362.66     45.95 o 
  -3   0  12      194.34      231.81     22.73 o 
  -2   0  12      623.25      694.40     33.61 o 
  -1   0  12     2136.31     2098.68     50.76 o 
   0   0  12      714.70      705.80     48.68 o 
   1   0  12     1303.49     1123.11     87.84 o 
   2   0  12      155.67      159.34     38.07 o 
   3   0  12       31.20       45.54     53.60 o 
   4   0  12       59.49      121.39     63.72 o 
   5   0  12      154.78      194.69     79.85 o 
   6   0  12        1.10      -17.99     53.61 o 
   7   0  12        1.29       64.58     53.04 o 
   8   0  12        0.08       46.39     57.26 o 
 -19   1  12       13.97       12.80     27.71 o 
 -18   1  12        2.70       -6.70     28.62 o 
 -17   1  12        0.01       31.92     23.77 o 
 -16   1  12       45.86       26.53     24.29 o 
 -15   1  12      128.62      163.43     77.20 o 
 -14   1  12       23.89       24.46     12.87 o 
 -13   1  12      538.78      462.68     29.93 o 
 -12   1  12       64.32       66.47     15.48 o 
 -11   1  12        0.86       -4.69      9.93 o 
 -10   1  12      668.46      690.98     22.07 o 
  -9   1  12        5.69       -6.24      6.83 o 
  -8   1  12     1225.25     1128.41     24.50 o 
  -7   1  12       11.66        6.43      7.88 o 
  -6   1  12       76.03       60.04      9.29 o 
  -5   1  12        9.83        1.60      6.85 o 
  -4   1  12     6043.76     6324.70     49.82 o 
  -3   1  12      696.56      733.47     21.86 o 
  -2   1  12     4155.07     4282.37     55.27 o 
  -1   1  12      621.12      599.53     22.29 o 
   0   1  12      694.40      720.17     27.36 o 
   1   1  12      816.25      842.26     41.80 o 
   2   1  12      363.40      420.72     36.07 o 
   3   1  12     3550.69     3281.12    131.01 o 
   4   1  12       50.48       32.94     39.69 o 
   5   1  12      279.27      330.46     66.16 o 
   6   1  12      105.48       75.54     50.79 o 
   7   1  12        6.11       65.36     37.97 o 
   8   1  12        1.37       97.88     43.71 o 
 -19   2  12       17.81       -0.93     24.64 o 
 -18   2  12      478.49      509.65     65.15 o 
 -17   2  12       59.68       45.96     29.95 o 
 -16   2  12      223.60      196.99     41.12 o 
 -15   2  12      169.36      144.77     35.68 o 
 -14   2  12      349.26      304.22     28.98 o 
 -13   2  12       27.13       11.73     12.19 o 
 -12   2  12       24.90       46.43     13.33 o 
 -11   2  12      306.34      365.69     22.03 o 
 -10   2  12      120.43       96.17     11.06 o 
  -9   2  12       50.34       42.39      7.75 o 
  -8   2  12     2129.46     2245.79     29.78 o 
  -7   2  12       90.28      118.11     11.51 o 
  -6   2  12        4.69        3.77      6.97 o 
  -5   2  12     3844.17     3953.67     42.60 o 
  -4   2  12        5.49        4.19      6.58 o 
  -3   2  12     2644.67     2976.40     40.57 o 
  -2   2  12      226.35      225.42     15.77 o 
  -1   2  12       26.10       26.34      9.64 o 
   0   2  12       15.20       26.91     13.56 o 
   1   2  12       25.82        1.81     18.29 o 
   2   2  12      885.23      938.36     47.93 o 
   3   2  12      583.75      660.56     78.64 o 
   4   2  12        6.55       16.61     34.53 o 
   5   2  12        0.01      -47.86     35.95 o 
   6   2  12       41.80       69.23     49.64 o 
   7   2  12        5.61       20.58     35.51 o 
   8   2  12       33.96       46.32     61.85 o 
 -18   3  12      286.01      337.94     55.70 o 
 -17   3  12      126.53      132.76     37.72 o 
 -16   3  12       48.15        5.80     35.86 o 
 -15   3  12        0.91        0.05     35.33 o 
 -14   3  12      241.31      176.00     24.32 o 
 -13   3  12      581.60      515.12     29.05 o 
 -12   3  12      123.65      130.09     20.34 o 
 -11   3  12     4174.81     4017.70     61.27 o 
 -10   3  12      762.77      773.54     26.11 o 
  -9   3  12        2.50       13.43      7.07 o 
  -8   3  12      539.65      494.56     17.74 o 
  -7   3  12     2276.16     2156.17     30.80 o 
  -6   3  12        9.58       19.46      7.51 o 
  -5   3  12      360.11      421.63     16.72 o 
  -4   3  12       17.43       18.51      7.97 o 
  -3   3  12      751.71      752.32     23.45 o 
  -2   3  12      533.20      548.85     21.60 o 
  -1   3  12     1511.48     1527.80     34.24 o 
   0   3  12      504.05      522.98     28.89 o 
   1   3  12     3858.19     3782.85     72.72 o 
   2   3  12     1334.69     1327.91     47.26 o 
   3   3  12      438.58      467.36     66.39 o 
   4   3  12       78.64       63.45     44.53 o 
   5   3  12      417.11      425.42     73.35 o 
   6   3  12       19.19       18.60     42.63 o 
   7   3  12        7.41       -2.03     39.47 o 
 -18   4  12        8.27       12.48     26.42 o 
 -17   4  12       79.60      100.37     33.54 o 
 -16   4  12       12.08       16.81     24.86 o 
 -15   4  12       42.51       10.70     19.77 o 
 -14   4  12       20.28       42.35     13.62 o 
 -13   4  12      114.73      139.29     20.10 o 
 -12   4  12      401.94      434.53     28.55 o 
 -11   4  12       21.87       33.75     12.19 o 
 -10   4  12     2159.86     2041.55     45.40 o 
  -9   4  12      419.22      396.27     13.58 o 
  -8   4  12      315.71      368.03     16.52 o 
  -7   4  12     2266.24     2253.40     30.61 o 
  -6   4  12      887.00      855.77     20.32 o 
  -5   4  12     3343.43     3424.16     46.43 o 
  -4   4  12       11.50       16.15      8.77 o 
  -3   4  12     1711.32     1748.46     28.86 o 
  -2   4  12       15.95       16.36      9.68 o 
  -1   4  12      208.61      216.97     15.15 o 
   0   4  12     2772.48     2712.78     47.02 o 
   1   4  12      174.87      167.06     22.84 o 
   2   4  12       44.94       72.14     24.36 o 
   3   4  12      400.39      393.77     50.59 o 
   4   4  12      210.36      209.14     61.80 o 
   5   4  12      221.00      249.60     63.76 o 
   6   4  12      327.04      376.44     75.49 o 
   7   4  12        0.02       10.70     35.89 o 
 -18   5  12       54.17       64.22     33.95 o 
 -17   5  12        8.17       -3.03     26.18 o 
 -16   5  12        8.97       23.78     25.42 o 
 -15   5  12       13.31       -2.09     19.96 o 
 -14   5  12     1033.13     1000.63     65.58 o 
 -13   5  12      461.07      504.30     30.45 o 
 -12   5  12       15.97       14.41     11.31 o 
 -11   5  12     1110.57     1064.60     35.75 o 
 -10   5  12     1439.46     1420.49     36.95 o 
  -9   5  12      183.76      190.94     12.44 o 
  -8   5  12      722.88      706.34     17.42 o 
  -7   5  12        0.12       -7.05      7.01 o 
  -6   5  12      656.86      706.54     21.42 o 
  -5   5  12       20.47       32.65     11.73 o 
  -4   5  12     3312.06     3333.68     52.03 o 
  -3   5  12       73.38       68.27      9.20 o 
  -2   5  12      458.00      491.72     26.03 o 
  -1   5  12      644.01      651.19     26.99 o 
   0   5  12      853.06      868.66     37.46 o 
   1   5  12     3932.04     3837.37     77.85 o 
   2   5  12     4268.76     4222.21     74.91 o 
   3   5  12     1396.63     1362.22     52.61 o 
   4   5  12      939.13     1006.33    117.70 o 
   5   5  12       28.68        1.78     43.14 o 
   6   5  12        0.25      -18.37     43.08 o 
   7   5  12       51.43       71.63     46.46 o 
 -18   6  12      283.92      372.57     76.00 o 
 -17   6  12        4.49        2.44     24.69 o 
 -16   6  12      312.16      257.94     45.32 o 
 -15   6  12      311.55      211.45     41.19 o 
 -14   6  12      988.79      825.74     70.12 o 
 -13   6  12      466.64      478.81     34.41 o 
 -12   6  12      130.30      137.62     21.53 o 
 -11   6  12      123.70      122.14     17.06 o 
 -10   6  12      405.08      378.53     24.32 o 
  -9   6  12      981.07      949.74     21.63 o 
  -8   6  12       46.42       31.44      8.04 o 
  -7   6  12       12.26        3.06      7.70 o 
  -6   6  12      368.42      386.02     18.62 o 
  -5   6  12     2839.79     2937.89     47.58 o 
  -4   6  12     1753.30     1772.20     37.39 o 
  -3   6  12       50.67       59.44     11.83 o 
  -2   6  12       28.25       34.04     10.62 o 
  -1   6  12     1391.32     1272.93     38.02 o 
   0   6  12      657.63      666.55     47.91 o 
   1   6  12       55.15       47.12     21.07 o 
   2   6  12      243.64      268.86     27.90 o 
   3   6  12     1062.45      945.11     57.41 o 
   4   6  12        4.54       17.79     43.18 o 
   5   6  12        6.25       37.68     50.89 o 
   6   6  12        0.13       33.08     41.38 o 
   7   6  12       23.20       68.30     42.02 o 
 -18   7  12      320.96      340.83     55.38 o 
 -17   7  12       11.34        8.19     24.00 o 
 -16   7  12        8.46       17.69     24.18 o 
 -15   7  12        3.69        1.49     20.93 o 
 -14   7  12      684.11      591.98     70.23 o 
 -13   7  12       21.43        9.22     10.42 o 
 -12   7  12     1110.43     1102.67     44.26 o 
 -11   7  12     1466.22     1422.25     41.60 o 
 -10   7  12       23.11       16.86     11.84 o 
  -9   7  12       17.13       34.36     13.18 o 
  -8   7  12       39.31       32.45      8.52 o 
  -7   7  12       71.00       65.82     10.20 o 
  -6   7  12      187.06      222.29     17.51 o 
  -5   7  12      469.79      488.14     24.52 o 
  -4   7  12     2040.69     2172.34     41.66 o 
  -3   7  12       69.47       73.64     18.51 o 
  -2   7  12       11.08       10.42     13.24 o 
  -1   7  12     1069.71     1083.82     44.21 o 
   0   7  12     2866.06     2590.21     62.64 o 
   1   7  12        0.76       12.97     21.17 o 
   2   7  12      321.09      349.63     37.17 o 
   3   7  12      161.72      190.97     79.58 o 
   4   7  12      458.47      669.13    122.43 o 
   5   7  12      644.19      624.72    124.50 o 
   6   7  12      245.39      228.12    107.53 o 
   7   7  12      159.33      271.61    100.57 o 
 -18   8  12      551.99      704.38    117.43 o 
 -17   8  12       38.92       20.71     25.42 o 
 -16   8  12       60.43      176.65     38.19 o 
 -15   8  12       70.52       93.65     30.90 o 
 -14   8  12       16.65       -1.11     29.17 o 
 -13   8  12     1004.97      969.10     49.33 o 
 -12   8  12     1103.48     1162.89     38.55 o 
 -11   8  12       64.13       79.82     15.49 o 
 -10   8  12       88.93      105.07     17.37 o 
  -9   8  12     1895.31     1737.44     38.95 o 
  -8   8  12      421.78      400.83     16.46 o 
  -7   8  12     2137.90     2189.90     32.31 o 
  -6   8  12     1782.50     1796.56     34.05 o 
  -5   8  12       12.00       11.11     12.49 o 
  -4   8  12       13.73       11.68      8.53 o 
  -3   8  12       49.29       43.56     17.10 o 
  -2   8  12       54.79       82.01     17.20 o 
  -1   8  12      472.20      480.74     35.08 o 
   0   8  12      367.62      334.66     30.97 o 
   1   8  12     2677.50     2558.37     77.68 o 
   2   8  12      253.26      190.25     43.54 o 
   3   8  12      100.70       63.10     61.93 o 
   4   8  12       15.31      113.28     77.90 o 
   5   8  12       27.74       28.81     80.19 o 
   6   8  12       60.59      188.95    103.97 o 
   7   8  12       39.87       40.63     54.78 o 
 -18   9  12        0.73        7.29     38.56 o 
 -17   9  12      243.59      281.24     78.77 o 
 -16   9  12       27.85       45.57     27.84 o 
 -15   9  12       74.24       34.65     23.84 o 
 -14   9  12      293.37      199.74     38.87 o 
 -13   9  12      178.54      151.90     33.88 o 
 -12   9  12      689.34      701.33     31.36 o 
 -11   9  12     8939.37     8653.42    103.09 o 
 -10   9  12     1152.26     1082.53     37.89 o 
  -9   9  12      853.76      764.37     28.77 o 
  -8   9  12      370.34      378.76     21.21 o 
  -7   9  12       69.48       53.81     12.69 o 
  -6   9  12      701.21      592.93     24.91 o 
  -5   9  12        7.87       19.42     17.54 o 
  -4   9  12     1762.95     1783.32     42.57 o 
  -3   9  12     1135.00     1068.96     40.01 o 
  -2   9  12      733.11      723.46     36.37 o 
  -1   9  12      963.36      965.91     43.42 o 
   0   9  12      334.70      284.72     38.58 o 
   1   9  12     2547.65     2254.79    237.66 o 
   2   9  12      933.35      952.35    222.74 o 
   3   9  12      127.29      127.18     70.62 o 
   4   9  12       93.32      152.71     79.58 o 
   5   9  12       19.82       69.56     71.04 o 
   6   9  12      278.48      355.99    111.99 o 
   7   9  12       79.87      221.54    135.87 o 
 -17  10  12       44.31      129.33     59.35 o 
 -16  10  12      143.21      215.35     42.86 o 
 -15  10  12       43.81       96.02     30.83 o 
 -14  10  12      186.29      131.48     33.41 o 
 -13  10  12       33.20       22.80     23.25 o 
 -12  10  12       76.21      106.29     14.43 o 
 -11  10  12      313.38      330.51     26.01 o 
 -10  10  12      271.61      260.66     27.05 o 
  -9  10  12     2838.15     2766.13     49.92 o 
  -8  10  12      302.31      280.61     22.92 o 
  -7  10  12       90.27       65.73     13.39 o 
  -6  10  12       15.12        6.95     12.29 o 
  -5  10  12     1730.81     1696.57     34.59 o 
  -4  10  12      482.12      524.34     33.24 o 
  -3  10  12      502.06      540.03     32.47 o 
  -2  10  12      266.45      306.51     34.43 o 
  -1  10  12      682.15      680.02     52.19 o 
   0  10  12     5520.00     4829.18    107.77 o 
   1  10  12     3071.23     2598.19     82.99 o 
   2  10  12     1782.96     1759.73    156.84 o 
   3  10  12      246.43      326.21     95.25 o 
   4  10  12       85.41      -11.83     61.45 o 
   5  10  12       41.74       70.25     74.20 o 
   6  10  12       42.69      134.10     70.90 o 
 -17  11  12       10.97       23.57     38.24 o 
 -16  11  12       50.89       87.91     52.12 o 
 -15  11  12       11.92       21.54     23.02 o 
 -14  11  12       35.79       43.23     25.30 o 
 -13  11  12      381.79      449.49     46.99 o 
 -12  11  12     1525.21     1482.39     67.53 o 
 -11  11  12     1970.52     1934.44     56.41 o 
 -10  11  12      346.53      396.85     28.86 o 
  -9  11  12     2161.26     1985.69     88.25 o 
  -8  11  12        0.04      -17.83     13.95 o 
  -7  11  12      179.72      169.64     22.18 o 
  -6  11  12      533.83      460.42     23.65 o 
  -5  11  12       73.44       65.74     18.89 o 
  -4  11  12       15.28       -2.12     14.67 o 
  -3  11  12      104.38      112.08     20.51 o 
  -2  11  12     2061.86     1825.29     62.13 o 
  -1  11  12       66.27       62.71     28.89 o 
   0  11  12      836.97      822.80     54.86 o 
   1  11  12      854.58      829.82    141.95 o 
   2  11  12        1.04       43.18     59.79 o 
   3  11  12       63.75       40.75     63.20 o 
   4  11  12      152.25      132.50     75.10 o 
   5  11  12      156.39      198.28    102.15 o 
   6  11  12       22.41       59.75     62.08 o 
 -17  12  12        1.39       50.08     40.97 o 
 -16  12  12       53.33      106.82     54.23 o 
 -15  12  12       88.80      131.19     52.68 o 
 -14  12  12     1060.28      944.46     69.53 o 
 -13  12  12       35.54       62.05     23.74 o 
 -12  12  12        0.24       18.13     20.12 o 
 -11  12  12       31.51       44.68     23.43 o 
 -10  12  12      465.64      506.19     28.68 o 
  -9  12  12     2333.02     2054.53     61.45 o 
  -8  12  12       21.71       25.95     17.30 o 
  -7  12  12      310.87      319.98     25.76 o 
  -6  12  12      550.76      570.44     28.42 o 
  -5  12  12       85.08       91.79     18.96 o 
  -4  12  12        1.37        7.32     13.56 o 
  -3  12  12      135.01      147.51     29.87 o 
  -2  12  12      503.51      520.75     47.10 o 
  -1  12  12      884.06      926.36     59.76 o 
   0  12  12       36.80       60.59     29.38 o 
   1  12  12      373.07      287.54     93.88 o 
   2  12  12     1158.21     1417.54    170.76 o 
   3  12  12      188.84      182.35     87.77 o 
   4  12  12       14.98       64.24     70.26 o 
   5  12  12        0.95      -25.65     96.03 o 
   6  12  12      161.93       93.37    151.99 o 
 -16  13  12       86.30       93.96     56.00 o 
 -15  13  12       32.26       40.88     44.09 o 
 -14  13  12     1124.11     1063.62    126.03 o 
 -13  13  12      584.22      571.39     54.27 o 
 -12  13  12      114.81       86.37     27.97 o 
 -11  13  12      235.38      301.80     31.82 o 
 -10  13  12       23.59       26.12     17.61 o 
  -9  13  12      809.59      759.79     44.56 o 
  -8  13  12     1186.42     1148.41     42.53 o 
  -7  13  12      398.44      460.46     33.30 o 
  -6  13  12       11.85       -2.29     17.15 o 
  -5  13  12      160.40      170.77     23.15 o 
  -4  13  12      249.87      245.86     32.44 o 
  -3  13  12       94.98      109.75     27.82 o 
  -2  13  12      601.91      555.14     44.39 o 
  -1  13  12      275.69      270.26     39.42 o 
   0  13  12     6738.03     6429.19    172.09 o 
   1  13  12      407.84      308.02     96.50 o 
   2  13  12        1.18       17.85     67.23 o 
   3  13  12        8.51       30.77     64.05 o 
   4  13  12       29.64       62.38     57.15 o 
   5  13  12        4.54       -1.91     55.90 o 
 -16  14  12      172.02      133.89     55.21 o 
 -15  14  12       76.05       -3.48     36.26 o 
 -14  14  12       72.70       45.01     40.59 o 
 -13  14  12      267.03      316.06     86.79 o 
 -12  14  12        6.59       43.01     29.53 o 
 -11  14  12       50.92       53.74     20.96 o 
 -10  14  12      541.70      580.02     38.10 o 
  -9  14  12       83.25      141.31     22.20 o 
  -8  14  12      155.58      120.57     23.21 o 
  -7  14  12        9.13       21.35     15.06 o 
  -6  14  12      129.65       89.84     29.48 o 
  -5  14  12       20.86       47.27     23.50 o 
  -4  14  12        0.94        4.57     21.88 o 
  -3  14  12       38.40       35.49     24.30 o 
  -2  14  12      149.29      145.52     30.60 o 
  -1  14  12      546.22      516.83     67.85 o 
   0  14  12        1.20       28.49     38.93 o 
   1  14  12      304.66      291.78    101.85 o 
   2  14  12       72.60       52.18     74.26 o 
   3  14  12       23.76       -4.69     79.34 o 
   4  14  12       32.83       69.89     67.98 o 
   5  14  12      444.19      804.52    250.10 o 
 -15  15  12       68.88      102.21     55.10 o 
 -14  15  12      240.51      326.36     78.31 o 
 -13  15  12       24.47       50.14     39.74 o 
 -12  15  12       24.64       44.62     33.42 o 
 -11  15  12        2.05       21.80     18.88 o 
 -10  15  12        2.69        8.76     15.34 o 
  -9  15  12      202.66      208.79     28.24 o 
  -8  15  12      139.18      133.27     22.49 o 
  -7  15  12        2.08       20.92     22.59 o 
  -6  15  12       32.95       26.31     31.26 o 
  -5  15  12        8.08       35.95     54.78 o 
  -4  15  12     2833.74     2611.36     85.54 o 
  -3  15  12        0.82        9.05     23.15 o 
  -2  15  12       30.92       47.97     25.63 o 
  -1  15  12       27.80       48.77     46.99 o 
   0  15  12      109.26       38.20     67.81 o 
   1  15  12      268.10      270.99     96.46 o 
   2  15  12       25.28       60.46     75.08 o 
   3  15  12      131.83      122.46     98.93 o 
   4  15  12      231.52      345.66    202.04 o 
 -15  16  12       29.48       44.82     47.22 o 
 -13  16  12        0.29       88.33    123.38 o 
 -12  16  12        0.34        8.29     61.38 o 
 -11  16  12       38.92       26.15     30.94 o 
 -10  16  12      934.73      911.37     59.96 o 
  -9  16  12     1401.28     1352.41     54.36 o 
  -8  16  12      239.05      190.16     36.00 o 
  -7  16  12       85.78       99.65     46.79 o 
  -6  16  12      182.82      239.89     56.54 o 
  -5  16  12      611.52      567.46     66.83 o 
  -4  16  12       78.24       81.16     32.41 o 
  -3  16  12      434.76      488.98     51.99 o 
  -2  16  12        4.76       -3.56     28.22 o 
  -1  16  12      525.77      595.09     72.07 o 
   0  16  12      656.93      698.88    146.91 o 
   1  16  12      247.50      224.97     96.49 o 
   2  16  12       12.43       75.69     65.86 o 
   3  16  12        4.85       52.78     94.28 o 
   4  16  12      326.58      462.52    276.59 o 
 -13  17  12        0.87       67.89     99.13 o 
 -12  17  12      554.37      540.50     97.03 o 
 -11  17  12      170.32      268.86    106.55 o 
 -10  17  12       31.00       41.71     40.41 o 
  -9  17  12      455.16      380.28     46.40 o 
  -8  17  12      193.47      141.35     50.00 o 
  -7  17  12        0.09       -9.90     42.91 o 
  -6  17  12      187.59      163.37     43.47 o 
  -5  17  12       90.82       94.99     41.47 o 
  -4  17  12      387.52      391.83     60.74 o 
  -3  17  12        7.54        7.05     30.13 o 
  -2  17  12      450.56      362.40     80.22 o 
  -1  17  12       87.58       66.63     76.87 o 
   0  17  12      131.00      220.17     87.48 o 
   1  17  12       61.88      211.31     83.42 o 
   2  17  12      450.22      492.63    122.05 o 
   3  17  12      274.84      465.47    265.81 o 
 -14  18  12      774.54     2254.47    175.31 o 
 -13  18  12       46.61      147.26    176.57 o 
 -12  18  12       19.92      110.63    100.70 o 
 -11  18  12      133.34      199.27     53.68 o 
 -10  18  12      522.84      621.82    117.30 o 
  -9  18  12      503.13      367.76    153.35 o 
  -8  18  12      193.75      191.07     51.78 o 
  -7  18  12       19.80       24.83     40.17 o 
  -6  18  12       53.74       78.66     54.32 o 
  -5  18  12       11.10       39.08     37.54 o 
  -4  18  12      108.00      218.05     53.68 o 
  -3  18  12        6.43       37.50     61.28 o 
  -2  18  12      267.63      298.60     97.86 o 
  -1  18  12       94.77      203.72    104.23 o 
   0  18  12      213.84      291.60    256.14 o 
   1  18  12        8.77       51.84     56.94 o 
   2  18  12        1.02       21.96    102.81 o 
   3  18  12      550.31      939.79    306.56 o 
 -13  19  12      109.28      211.76     99.32 o 
 -12  19  12        0.53       93.98    120.29 o 
 -11  19  12       30.04       79.06     39.99 o 
 -10  19  12      258.43      294.29    133.29 o 
  -9  19  12      130.95      222.21    135.48 o 
  -8  19  12      326.47      334.62    162.84 o 
  -7  19  12      651.40      577.91     77.30 o 
  -6  19  12       82.94      138.45     70.33 o 
  -5  19  12       21.81      173.02     66.03 o 
  -4  19  12       85.11      148.76     90.48 o 
  -3  19  12      468.62      401.51     79.14 o 
  -2  19  12      194.08      334.62    113.50 o 
  -1  19  12      209.69      262.49    109.21 o 
   0  19  12      481.18      785.44    200.27 o 
   1  19  12      185.91      517.51    288.93 o 
   2  19  12      254.03      477.58    347.54 o 
 -12  20  12      316.80      493.69     76.12 o 
 -11  20  12       27.25      123.85     97.95 o 
 -10  20  12       47.53      172.77    119.55 o 
  -9  20  12      126.66      202.87    135.87 o 
  -8  20  12     1263.21     1453.94    253.60 o 
  -7  20  12        0.66       19.11    126.27 o 
  -6  20  12      129.43      113.77     52.17 o 
  -5  20  12        2.72       74.14    152.08 o 
  -4  20  12      168.86      117.31     61.76 o 
  -3  20  12       39.38       20.42     54.07 o 
  -2  20  12       15.12       22.58     53.85 o 
  -1  20  12        7.30       69.96    102.31 o 
   0  20  12        0.00      257.19    315.24 o 
   1  20  12      120.96      679.11    338.54 o 
 -11  21  12       52.38      254.44    119.49 o 
 -10  21  12       27.38      169.89    117.93 o 
  -9  21  12       53.00      271.79    145.49 o 
  -8  21  12       11.50      146.95    131.50 o 
  -7  21  12       12.82       74.72    134.18 o 
  -6  21  12      477.80      445.43    191.45 o 
  -5  21  12       18.07       39.62    146.49 o 
  -4  21  12       83.73       78.41     54.88 o 
  -3  21  12      111.16      -52.76    142.12 o 
  -2  21  12      431.01      497.47     90.83 o 
  -1  21  12       75.37      151.49     68.20 o 
   0  21  12      200.57      248.71    193.41 o 
 -10  22  12      283.40      296.36    138.32 o 
  -9  22  12      218.98      242.07    136.92 o 
  -8  22  12       37.50      127.30    132.46 o 
  -7  22  12       37.05       34.02    134.45 o 
  -6  22  12       43.75      117.06    155.09 o 
  -5  22  12        0.09      138.31    172.34 o 
  -4  22  12      277.44      301.45     73.70 o 
  -3  22  12      243.56      230.80     73.31 o 
  -2  22  12      131.02      115.64     67.96 o 
  -1  22  12      303.85      345.83    114.05 o 
  -8  23  12      364.45      445.51    174.78 o 
  -7  23  12      292.58      262.19    157.47 o 
  -6  23  12       35.45      223.30    166.69 o 
  -5  23  12        7.88       -0.04    153.91 o 
 -19   1  13      129.85      133.06     51.18 o 
 -18   1  13        0.01       10.83     24.98 o 
 -17   1  13        1.19        1.93     24.81 o 
 -16   1  13       53.33       28.03     24.77 o 
 -15   1  13       11.36       11.73     22.29 o 
 -14   1  13     2410.30     2230.46     54.94 o 
 -13   1  13        0.24      -12.35     25.34 o 
 -12   1  13      330.51      353.00     26.71 o 
 -11   1  13      607.71      636.78     33.32 o 
 -10   1  13     3927.49     3840.19     40.32 o 
  -9   1  13      188.36      222.00     13.87 o 
  -8   1  13        4.26       12.17      9.06 o 
  -7   1  13       38.53       46.53     10.59 o 
  -6   1  13      789.59      829.53     21.86 o 
  -5   1  13       50.94       50.26      8.97 o 
  -4   1  13       43.65       32.98     12.10 o 
  -3   1  13      396.72      421.57     20.01 o 
  -2   1  13      267.05      282.08     18.43 o 
  -1   1  13      653.64      647.75     34.66 o 
   0   1  13      256.23      225.22     24.99 o 
   1   1  13      730.92      690.33     40.82 o 
   2   1  13     1293.81     1292.06     89.87 o 
   3   1  13      686.70      696.27     81.77 o 
   4   1  13      338.11      328.64     73.44 o 
   5   1  13        1.18       18.05     41.05 o 
   6   1  13        0.54       42.66     42.40 o 
   7   1  13      109.68      215.16     62.82 o 
 -19   2  13       23.97       44.87     30.81 o 
 -18   2  13      105.94      113.61     36.83 o 
 -17   2  13       21.83       23.77     25.45 o 
 -16   2  13      109.31       49.65     27.93 o 
 -15   2  13      198.47      164.74     38.10 o 
 -14   2  13      943.50      869.31     36.24 o 
 -13   2  13      186.65      177.99     23.64 o 
 -12   2  13      694.20      713.66     33.44 o 
 -11   2  13      560.54      525.50     27.31 o 
 -10   2  13      435.06      422.41     19.37 o 
  -9   2  13       73.63       56.50     10.52 o 
  -8   2  13       56.24       45.87     10.72 o 
  -7   2  13     1102.14     1129.78     24.55 o 
  -6   2  13        0.22        3.47      7.56 o 
  -5   2  13      615.99      614.16     20.27 o 
  -4   2  13     2302.06     2217.02     38.19 o 
  -3   2  13        5.47        5.75      9.90 o 
  -2   2  13     1305.68     1284.37     29.77 o 
  -1   2  13        4.85        4.64     15.91 o 
   0   2  13     2853.02     2675.08     56.78 o 
   1   2  13       23.11       14.63     18.84 o 
   2   2  13      806.76      825.27     64.27 o 
   3   2  13       67.77       52.09     40.91 o 
   4   2  13      101.16       94.80     51.71 o 
   5   2  13        0.11        3.98     42.80 o 
   6   2  13       40.99       56.63     42.75 o 
   7   2  13       97.34      121.10     54.22 o 
 -19   3  13        0.98       15.11     26.70 o 
 -18   3  13      133.33      145.21     64.65 o 
 -17   3  13       16.07        8.46     25.47 o 
 -16   3  13       31.04       46.65     27.78 o 
 -15   3  13       43.19       11.97     21.07 o 
 -14   3  13       38.37       61.76     22.57 o 
 -13   3  13      563.81      553.92     29.38 o 
 -12   3  13      579.30      577.24     32.34 o 
 -11   3  13      879.20      874.62     35.78 o 
 -10   3  13      417.73      481.24     20.13 o 
  -9   3  13       40.95       24.43      9.95 o 
  -8   3  13      116.12      118.56     12.77 o 
  -7   3  13       98.57      106.77     11.40 o 
  -6   3  13      648.66      640.53     20.17 o 
  -5   3  13        6.87        4.43      9.41 o 
  -4   3  13      100.75      131.93     15.72 o 
  -3   3  13      878.01      904.47     26.23 o 
  -2   3  13        3.65       -4.04      8.89 o 
  -1   3  13       76.98       47.38     12.74 o 
   0   3  13       20.17       29.26     15.84 o 
   1   3  13      344.47      404.06     38.66 o 
   2   3  13      226.40      299.71     44.42 o 
   3   3  13      165.45      220.11     43.31 o 
   4   3  13       95.92      106.50     49.11 o 
   5   3  13       16.40       20.75     43.65 o 
   6   3  13      122.81      118.28     52.88 o 
   7   3  13        6.11       88.07     44.86 o 
 -18   4  13      520.83      702.26     76.57 o 
 -17   4  13       26.37       27.29     25.69 o 
 -16   4  13        0.25       -2.49     20.19 o 
 -15   4  13       97.59       98.79     32.90 o 
 -14   4  13      741.44      734.57     34.11 o 
 -13   4  13       22.31       10.26     12.99 o 
 -12   4  13      451.84      400.09     41.69 o 
 -11   4  13     3530.20     3321.92     72.25 o 
 -10   4  13     1014.52     1059.87     28.90 o 
  -9   4  13        0.69        6.53      8.78 o 
  -8   4  13       28.06       21.61      8.57 o 
  -7   4  13      374.89      367.40     16.78 o 
  -6   4  13       95.51      122.95     12.22 o 
  -5   4  13       19.56       13.15     10.66 o 
  -4   4  13     2002.00     2046.17     39.89 o 
  -3   4  13      249.34      264.86     21.50 o 
  -2   4  13     6700.68     6933.03     72.11 o 
  -1   4  13       12.58       11.57     17.58 o 
   0   4  13      515.31      553.44     35.86 o 
   1   4  13        5.91        7.28     15.92 o 
   2   4  13      668.00      577.82     71.10 o 
   3   4  13        4.94        2.98     28.45 o 
   4   4  13      131.75      172.59     56.14 o 
   5   4  13      399.57      374.07     72.97 o 
   6   4  13       44.19       86.86     45.48 o 
   7   4  13      158.23      265.33     69.20 o 
 -18   5  13      180.10      240.32     48.06 o 
 -17   5  13        2.96       33.48     28.53 o 
 -16   5  13       89.49      102.17     34.06 o 
 -15   5  13       29.93       29.64     23.76 o 
 -14   5  13     3522.73     3105.52    117.98 o 
 -13   5  13      124.85      125.82     23.28 o 
 -12   5  13      101.53      129.08     18.37 o 
 -11   5  13     2764.85     2617.08     55.15 o 
 -10   5  13        7.54       -4.36     10.89 o 
  -9   5  13       22.69       13.75      9.40 o 
  -8   5  13     1729.10     1644.53     27.07 o 
  -7   5  13      387.71      466.50     18.66 o 
  -6   5  13       44.58       42.64     10.84 o 
  -5   5  13      355.85      286.64     21.00 o 
  -4   5  13     1038.55     1087.08     30.90 o 
  -3   5  13      454.63      524.49     28.10 o 
  -2   5  13       11.50        3.25     11.50 o 
  -1   5  13     3610.80     3344.35     65.08 o 
   0   5  13        1.19       -0.44     14.54 o 
   1   5  13      107.28       90.09     20.90 o 
   2   5  13       91.37       60.50     22.06 o 
   3   5  13        0.60       24.19     44.83 o 
   4   5  13      213.91      217.64     77.37 o 
   5   5  13        2.77       10.55     43.68 o 
   6   5  13        4.32       48.08     37.54 o 
 -18   6  13        0.07      -20.79     22.63 o 
 -17   6  13        1.72       12.82     54.88 o 
 -16   6  13        8.70        8.52     23.90 o 
 -15   6  13        0.37       -4.62     20.16 o 
 -14   6  13      222.10      276.64     44.40 o 
 -13   6  13      264.70      252.80     37.10 o 
 -12   6  13     1050.43     1023.51     46.76 o 
 -11   6  13       24.83       19.72     13.07 o 
 -10   6  13     2034.77     2082.60     40.22 o 
  -9   6  13        6.63        6.07     11.18 o 
  -8   6  13      873.31      836.36     21.25 o 
  -7   6  13       48.45       61.28     10.79 o 
  -6   6  13     2286.48     2266.54     44.23 o 
  -5   6  13      361.51      393.36     22.73 o 
  -4   6  13        1.78        7.49     15.28 o 
  -3   6  13        4.65       19.00     16.76 o 
  -2   6  13       86.51       86.51     17.61 o 
  -1   6  13       36.10        4.26     18.48 o 
   0   6  13      150.55      165.21     32.17 o 
   1   6  13      715.81      776.59     43.11 o 
   2   6  13      409.04      335.54     42.28 o 
   3   6  13       22.94       25.09     43.02 o 
   4   6  13      291.61      314.96     78.33 o 
   5   6  13      300.08      404.76     85.27 o 
   6   6  13        0.27       34.47     38.78 o 
 -18   7  13      504.78      467.90     64.47 o 
 -17   7  13       31.30       15.81     24.88 o 
 -16   7  13       38.75       42.79     28.18 o 
 -15   7  13      385.26      336.08     49.69 o 
 -14   7  13        5.92      -15.40     22.01 o 
 -13   7  13      311.61      332.68     28.83 o 
 -12   7  13      258.79      238.84     23.24 o 
 -11   7  13      258.20      237.50     23.36 o 
 -10   7  13        8.06       14.07     11.92 o 
  -9   7  13      264.15      258.83     19.70 o 
  -8   7  13      572.40      625.93     19.62 o 
  -7   7  13      154.87      160.31     13.28 o 
  -6   7  13        3.94        4.96     10.66 o 
  -5   7  13        0.71       18.32     11.27 o 
  -4   7  13       22.43       24.82     16.91 o 
  -3   7  13        6.66       -7.85     18.94 o 
  -2   7  13     1022.05     1017.76     40.71 o 
  -1   7  13     1668.69     1676.56     51.60 o 
   0   7  13      592.80      594.25     39.91 o 
   1   7  13        0.32      -11.26     21.81 o 
   2   7  13        7.57      -35.87     54.64 o 
   3   7  13       39.58        3.76     54.61 o 
   4   7  13       16.74       38.93     69.31 o 
   5   7  13        0.66      -31.94     43.02 o 
   6   7  13       91.73       53.37     74.18 o 
 -18   8  13      306.27      356.80     57.79 o 
 -17   8  13      118.78       78.31     32.03 o 
 -16   8  13       11.25       57.47     41.68 o 
 -15   8  13      207.83      172.70     37.40 o 
 -14   8  13     1311.62     1343.09     75.22 o 
 -13   8  13       49.35       15.02     23.70 o 
 -12   8  13      171.88      184.51     20.89 o 
 -11   8  13      633.65      651.98     31.95 o 
 -10   8  13     1375.47     1351.65     42.59 o 
  -9   8  13        7.70       -1.92     10.94 o 
  -8   8  13      460.24      493.70     22.09 o 
  -7   8  13       85.10       91.16     16.45 o 
  -6   8  13     1639.91     1758.22     40.97 o 
  -5   8  13       71.12       69.41     15.45 o 
  -4   8  13      258.16      236.50     26.37 o 
  -3   8  13      611.40      664.86     36.98 o 
  -2   8  13       73.51       72.31     20.71 o 
  -1   8  13      475.50      479.36     36.81 o 
   0   8  13       61.87       58.33     27.67 o 
   1   8  13      169.55      123.37     43.36 o 
   2   8  13     2932.53     2839.59    184.53 o 
   3   8  13        1.60      -32.98     46.05 o 
   4   8  13      302.34      356.29    293.25 o 
   5   8  13       39.56       65.75     62.13 o 
   6   8  13       37.00      163.93    224.73 o 
 -18   9  13        0.01        4.05     42.21 o 
 -17   9  13        3.04       18.89     40.55 o 
 -16   9  13       16.48       -5.01     24.30 o 
 -15   9  13      117.37      111.03     40.76 o 
 -14   9  13        8.43       13.36     23.13 o 
 -13   9  13     2069.47     2013.11     87.72 o 
 -12   9  13      381.04      392.38     26.81 o 
 -11   9  13      432.36      428.78     28.54 o 
 -10   9  13      198.65      223.73     19.61 o 
  -9   9  13      123.43       91.21     17.27 o 
  -8   9  13     2031.95     1884.79     41.49 o 
  -7   9  13       48.76       36.60     12.94 o 
  -6   9  13      106.63      110.75     17.13 o 
  -5   9  13      297.92      316.33     27.75 o 
  -4   9  13      909.73      914.18     39.89 o 
  -3   9  13       10.45       -5.30     16.09 o 
  -2   9  13       14.46       29.70     18.22 o 
  -1   9  13     4882.32     4486.51    118.75 o 
   0   9  13     4152.45     3666.02     95.54 o 
   1   9  13      385.65      411.09     98.47 o 
   2   9  13      671.41      780.02    128.38 o 
   3   9  13      448.86      528.74    120.06 o 
   4   9  13      113.81      105.83     85.16 o 
   5   9  13      420.20      354.96    107.04 o 
   6   9  13        9.16       63.95     58.22 o 
 -17  10  13       58.78       92.26     52.20 o 
 -16  10  13        1.26       17.67     25.25 o 
 -15  10  13       63.26       11.19     21.64 o 
 -14  10  13      313.70      325.56     47.47 o 
 -13  10  13       36.50       43.46     33.87 o 
 -12  10  13     1003.83     1014.81     37.30 o 
 -11  10  13       48.29       51.00     13.76 o 
 -10  10  13        0.21        9.80     10.19 o 
  -9  10  13       26.44       23.95     13.15 o 
  -8  10  13     1097.31     1162.89     37.36 o 
  -7  10  13     1501.52     1414.93     38.02 o 
  -6  10  13      327.54      378.11     25.46 o 
  -5  10  13        9.24       -3.15     15.48 o 
  -4  10  13       32.41       52.75     18.00 o 
  -3  10  13        6.14       10.56     20.45 o 
  -2  10  13      436.89      399.97     38.21 o 
  -1  10  13      135.53       94.85     30.18 o 
   0  10  13      401.60      361.16     42.18 o 
   1  10  13      252.71      218.10     87.03 o 
   2  10  13     1160.19     1315.76    284.26 o 
   3  10  13       66.41      140.58     81.27 o 
   4  10  13        0.75       33.38     65.81 o 
   5  10  13        8.32       23.83     63.95 o 
 -17  11  13      145.61      206.12     67.29 o 
 -16  11  13       39.14       15.97     38.14 o 
 -15  11  13       15.05       32.68     25.05 o 
 -14  11  13       94.25       57.19     26.95 o 
 -13  11  13       57.79       41.52     25.38 o 
 -12  11  13      908.16      834.71     43.82 o 
 -11  11  13     1224.65     1246.79     41.93 o 
 -10  11  13      357.17      335.80     27.70 o 
  -9  11  13        2.81       48.26     18.73 o 
  -8  11  13       32.07       26.64     17.71 o 
  -7  11  13       91.74      136.02     20.94 o 
  -6  11  13      631.32      656.18     31.92 o 
  -5  11  13       54.86       62.64     18.10 o 
  -4  11  13      934.62      866.40     39.01 o 
  -3  11  13      843.72      819.99     49.73 o 
  -2  11  13      227.86      218.15     32.80 o 
  -1  11  13      250.37      369.87     46.50 o 
   0  11  13      615.43      649.72     71.56 o 
   1  11  13      469.96      507.67    121.52 o 
   2  11  13      752.03      821.70    136.10 o 
   3  11  13       27.91       29.10     66.13 o 
   4  11  13       36.04      113.40     62.95 o 
   5  11  13        4.29      -32.38     65.93 o 
 -17  12  13       25.25       68.57     50.16 o 
 -16  12  13        7.81       17.78     37.72 o 
 -15  12  13      137.51      179.14     58.40 o 
 -14  12  13       43.23       35.76     25.94 o 
 -13  12  13      105.63      143.95     51.55 o 
 -12  12  13        1.44       34.17     37.08 o 
 -11  12  13       22.26       53.32     17.13 o 
 -10  12  13     2081.57     2011.01     52.78 o 
  -9  12  13      700.82      729.46     44.10 o 
  -8  12  13     1145.43      985.27     43.86 o 
  -7  12  13       95.89      161.07     22.28 o 
  -6  12  13     2090.60     1979.06     50.56 o 
  -5  12  13      738.42      605.52     35.17 o 
  -4  12  13      597.81      576.30     44.05 o 
  -3  12  13       48.34       30.89     23.75 o 
  -2  12  13        0.00       -5.41     21.63 o 
  -1  12  13       16.33       -7.08     25.35 o 
   0  12  13       44.05       56.73     67.23 o 
   1  12  13      151.89      142.33     92.60 o 
   2  12  13        5.55       34.77     65.69 o 
   3  12  13        9.14      -31.00     65.41 o 
   4  12  13      212.21      279.01    162.76 o 
   5  12  13        4.93       24.27     79.83 o 
 -16  13  13      450.82      618.51    111.71 o 
 -15  13  13       49.38       58.57     47.42 o 
 -14  13  13       99.08      122.05     50.86 o 
 -13  13  13       67.06       90.87     56.62 o 
 -12  13  13       18.31       13.26     21.41 o 
 -11  13  13       98.71      129.11     23.09 o 
 -10  13  13      118.02      141.20     25.02 o 
  -9  13  13      839.28      832.80     44.55 o 
  -8  13  13     1084.85     1164.58     48.56 o 
  -7  13  13      110.45       96.02     25.51 o 
  -6  13  13       72.76       89.94     22.47 o 
  -5  13  13      307.67      293.41     42.10 o 
  -4  13  13        6.93       32.91     22.64 o 
  -3  13  13       73.90       91.01     27.19 o 
  -2  13  13      167.23      205.85     33.16 o 
  -1  13  13     1074.34     1108.83     86.46 o 
   0  13  13      235.55      347.59     97.97 o 
   1  13  13      337.00      362.95    262.76 o 
   2  13  13     1315.73     1147.61    176.21 o 
   3  13  13        1.42       49.47     75.37 o 
   4  13  13       57.94       86.64    164.80 o 
 -16  14  13       29.48       15.62     39.61 o 
 -15  14  13      162.61      120.63     57.46 o 
 -14  14  13      123.78      104.77     52.43 o 
 -13  14  13       17.45       74.89     47.83 o 
 -12  14  13        4.93       22.18     20.43 o 
 -11  14  13       32.99       63.96     31.97 o 
 -10  14  13     1507.87     1430.47     58.67 o 
  -9  14  13      420.12      368.71     35.71 o 
  -8  14  13      179.54      203.79     27.59 o 
  -7  14  13      252.15      226.76     36.84 o 
  -6  14  13      502.27      465.07     59.77 o 
  -5  14  13       25.80       18.16     25.81 o 
  -4  14  13       47.24       37.19     28.55 o 
  -3  14  13      943.45      853.05     53.32 o 
  -2  14  13      775.02      817.78     66.83 o 
  -1  14  13       42.03       49.01     37.95 o 
   0  14  13        9.70       45.24     70.57 o 
   1  14  13      567.19     1040.37    206.98 o 
   2  14  13      556.98      670.37    256.66 o 
   3  14  13       11.04      109.96     96.17 o 
   4  14  13       21.98       42.58     62.24 o 
 -15  15  13        0.16      -26.34     32.73 o 
 -14  15  13      101.36      127.16     55.32 o 
 -13  15  13      161.06      205.78     48.64 o 
 -12  15  13       27.10       51.01    113.19 o 
 -11  15  13      142.58      131.95     36.54 o 
 -10  15  13      571.36      596.04     51.41 o 
  -9  15  13      714.81      790.76     46.40 o 
  -8  15  13      257.45      273.51     42.58 o 
  -7  15  13      142.62      104.15     49.03 o 
  -6  15  13       77.89       62.35     44.97 o 
  -5  15  13      369.34      313.33     56.24 o 
  -4  15  13      173.54      127.13     36.65 o 
  -3  15  13        0.01       33.54     30.91 o 
  -2  15  13      507.66      424.57     43.57 o 
  -1  15  13      385.81      410.37    139.43 o 
   0  15  13        8.20      124.17     77.45 o 
   1  15  13      459.65      503.99    191.14 o 
   2  15  13       89.32      105.64    106.15 o 
   3  15  13      382.76      548.96    236.06 o 
   4  15  13       46.41      203.75    164.90 o 
 -15  16  13       20.76       -3.77     38.56 o 
 -14  16  13       61.19       91.04     54.71 o 
 -13  16  13       34.59       80.74     99.91 o 
 -12  16  13        0.83       39.07     74.57 o 
 -11  16  13       10.83       27.39     33.72 o 
 -10  16  13      754.14      786.31     46.42 o 
  -9  16  13      153.40      161.51     37.50 o 
  -8  16  13      420.79      417.94     47.86 o 
  -7  16  13       13.56       -9.33     39.65 o 
  -6  16  13       10.45        8.01     39.11 o 
  -5  16  13      438.33      496.37     65.74 o 
  -4  16  13      324.08      321.44     46.21 o 
  -3  16  13       56.04       64.07     33.50 o 
  -2  16  13      382.53      442.27    118.21 o 
  -1  16  13       13.09       32.83     73.38 o 
   0  16  13      522.35      555.38    121.08 o 
   1  16  13       62.62      151.47     85.89 o 
   2  16  13       22.09      182.92     56.77 o 
   3  16  13      413.29      732.57    235.93 o 
 -14  17  13      134.28       97.96     53.99 o 
 -13  17  13      167.12      182.47    164.75 o 
 -12  17  13        0.31       31.97     33.20 o 
 -11  17  13      465.23      523.04     96.81 o 
 -10  17  13     1712.14     1609.97    139.95 o 
  -9  17  13      838.09      857.55     66.51 o 
  -8  17  13       94.12       86.53     45.07 o 
  -7  17  13       99.60       58.22    114.87 o 
  -6  17  13        3.63       45.88     50.87 o 
  -5  17  13       20.22       62.17     37.59 o 
  -4  17  13      244.23      278.36     83.49 o 
  -3  17  13        4.23        1.16     38.08 o 
  -2  17  13       14.35       66.75     83.39 o 
  -1  17  13      151.67      191.96     54.80 o 
   0  17  13        9.69      215.21    150.29 o 
   1  17  13      358.21      541.37    179.86 o 
   2  17  13       67.38      214.77    178.86 o 
 -13  18  13       22.86       71.99    143.33 o 
 -12  18  13        2.14       55.21     37.57 o 
 -11  18  13       98.61       93.61     41.14 o 
 -10  18  13       28.29       38.80     45.64 o 
  -9  18  13      589.50      655.13    189.45 o 
  -8  18  13       59.43       60.25     46.21 o 
  -7  18  13      471.95      575.83     80.94 o 
  -6  18  13       83.73       57.53     49.84 o 
  -5  18  13      223.46      284.83     59.08 o 
  -4  18  13      683.09      761.35    146.43 o 
  -3  18  13       13.86        0.26     49.77 o 
  -2  18  13       70.87      109.77     88.04 o 
  -1  18  13       26.49       50.23     98.02 o 
   0  18  13       97.87      305.90    130.17 o 
   1  18  13      122.52      269.10    245.11 o 
   2  18  13      356.62      251.60    199.16 o 
 -13  19  13        0.11       43.08     45.47 o 
 -12  19  13        5.45       51.71     78.22 o 
 -11  19  13      180.87      201.40     86.20 o 
 -10  19  13      101.93       -8.29     98.08 o 
  -9  19  13      223.95      304.74    147.98 o 
  -8  19  13        0.48      -14.44    125.07 o 
  -7  19  13      147.66      170.56     53.30 o 
  -6  19  13       25.19       45.84     76.16 o 
  -5  19  13       35.11       24.03    107.04 o 
  -4  19  13      194.55      192.28     64.85 o 
  -3  19  13        2.68      -67.42     45.99 o 
  -2  19  13       53.16       -4.08     55.25 o 
  -1  19  13      435.74      464.87     99.71 o 
   0  19  13      362.09      556.49    207.53 o 
   1  19  13      174.78      385.42    281.97 o 
 -12  20  13        3.04      130.13     89.88 o 
 -11  20  13      326.09      398.62    144.95 o 
 -10  20  13      163.40      168.35    119.99 o 
  -9  20  13        1.71      109.02    127.02 o 
  -8  20  13      691.09      826.25    209.67 o 
  -7  20  13       74.95      101.65    151.43 o 
  -6  20  13        7.52       18.22     46.03 o 
  -5  20  13      130.92      153.05    166.33 o 
  -4  20  13        6.43       39.37     55.02 o 
  -3  20  13      806.34      760.48    105.13 o 
  -2  20  13      155.66      378.44    161.97 o 
  -1  20  13       38.88       79.07     66.35 o 
   0  20  13      583.00      963.05    270.80 o 
 -11  21  13       51.90      154.63    121.93 o 
 -10  21  13       25.59      345.42    143.51 o 
  -9  21  13        0.01      204.73    134.86 o 
  -8  21  13      795.60      831.26    217.29 o 
  -7  21  13      313.77      331.18    177.68 o 
  -6  21  13       80.27      225.50    178.53 o 
  -5  21  13       63.85       50.71     63.59 o 
  -4  21  13       35.16       78.97     61.81 o 
  -3  21  13      370.09      470.52     89.08 o 
  -2  21  13        0.01      -35.33     57.33 o 
  -1  21  13       66.00      116.43     69.43 o 
  -9  22  13       22.59      193.70    134.13 o 
  -8  22  13      162.83      347.68    170.69 o 
  -7  22  13       80.03      208.75    164.03 o 
  -6  22  13        0.35       93.28    156.60 o 
  -5  22  13        2.76       78.04    170.91 o 
  -4  22  13      106.26       59.91    159.61 o 
  -3  22  13       10.50      -28.48    173.09 o 
 -19   0  14        6.28       -8.92     35.63 o 
 -18   0  14      483.69      640.86    104.20 o 
 -17   0  14       12.27       44.18     37.04 o 
 -16   0  14      715.01      503.11     85.04 o 
 -15   0  14      426.77      288.46     67.27 o 
 -14   0  14     2239.45     1951.84    125.97 o 
 -13   0  14      168.05      167.14     71.97 o 
 -12   0  14     1546.42     1463.90     62.74 o 
 -11   0  14       16.55       -7.79     16.89 o 
 -10   0  14     3797.53     3353.30     83.88 o 
  -9   0  14        3.20       -8.39     12.58 o 
  -8   0  14      102.62       89.44     17.94 o 
  -7   0  14      918.52     1037.64     40.04 o 
  -6   0  14     1187.61     1192.75     40.96 o 
  -5   0  14     1518.71     1537.07     42.14 o 
  -4   0  14      598.64      603.59     36.98 o 
  -3   0  14       38.21       45.37     15.20 o 
  -2   0  14      580.05      534.07     46.62 o 
  -1   0  14     3065.16     2958.02     86.05 o 
   0   0  14      367.01      360.22     44.15 o 
   1   0  14      117.68      212.97     48.11 o 
   2   0  14      125.53      131.75     43.89 o 
   3   0  14       10.14      -39.50     41.85 o 
   4   0  14      607.42      968.04    144.04 o 
   5   0  14        0.10       33.73     55.09 o 
   6   0  14      196.58      176.81     88.43 o 
 -19   1  14        0.28      -23.67     22.57 o 
 -18   1  14        0.87       -3.28     25.47 o 
 -17   1  14        3.04      -12.28     23.41 o 
 -16   1  14       58.62       54.32     27.89 o 
 -15   1  14       31.58       24.05     23.68 o 
 -14   1  14      190.46      121.69     24.55 o 
 -13   1  14      387.02      364.82     26.56 o 
 -12   1  14      112.74      100.97     16.28 o 
 -11   1  14       16.00       24.75     13.43 o 
 -10   1  14      823.28      730.95     22.62 o 
  -9   1  14     1899.92     1843.57     32.98 o 
  -8   1  14      659.47      681.54     22.99 o 
  -7   1  14      278.67      306.52     19.45 o 
  -6   1  14       10.91        0.08      9.84 o 
  -5   1  14      114.79      133.02     14.38 o 
  -4   1  14     1335.22     1268.39     34.78 o 
  -3   1  14       13.62       20.09     10.43 o 
  -2   1  14       11.97       -1.80     13.60 o 
  -1   1  14      206.70      183.82     24.80 o 
   0   1  14      620.11      586.13     36.15 o 
   1   1  14      375.17      406.26     44.25 o 
   2   1  14       46.08       67.59     33.84 o 
   3   1  14        1.25       20.19     30.96 o 
   4   1  14      108.31       93.18     51.69 o 
   5   1  14      118.44       63.95     44.90 o 
   6   1  14      238.70      214.46     65.86 o 
 -19   2  14        1.63      -15.61     21.76 o 
 -18   2  14       73.27       86.59     33.41 o 
 -17   2  14      174.80      118.08     36.90 o 
 -16   2  14       36.58       26.75     24.44 o 
 -15   2  14       17.69       28.23     23.70 o 
 -14   2  14       35.06       73.01     17.28 o 
 -13   2  14      137.06       97.25     21.79 o 
 -12   2  14      128.50      182.41     21.00 o 
 -11   2  14     1404.55     1289.14     50.22 o 
 -10   2  14      323.32      280.96     16.77 o 
  -9   2  14     2649.38     2715.48     36.75 o 
  -8   2  14       56.04       56.92     11.90 o 
  -7   2  14       15.76        5.07      8.81 o 
  -6   2  14     1270.13     1231.50     27.61 o 
  -5   2  14      186.51      168.51     15.93 o 
  -4   2  14      270.49      287.50     24.45 o 
  -3   2  14       85.32       87.69     15.98 o 
  -2   2  14       36.10       57.45     16.97 o 
  -1   2  14     2285.52     2238.01     53.90 o 
   0   2  14      319.96      362.14     31.99 o 
   1   2  14       27.48       20.02     24.64 o 
   2   2  14       28.11       23.32     27.89 o 
   3   2  14      485.65      430.36     54.14 o 
   4   2  14       42.34      -13.12     31.62 o 
   5   2  14        0.06      -18.63     35.18 o 
   6   2  14      271.96      363.10     77.44 o 
 -19   3  14       54.28       40.32     29.25 o 
 -18   3  14        0.70      -17.19     22.57 o 
 -17   3  14       49.19       29.52     26.31 o 
 -16   3  14      236.92      284.85     47.95 o 
 -15   3  14      247.23      229.63     44.21 o 
 -14   3  14     1451.53     1217.75     71.83 o 
 -13   3  14       55.40       83.64     16.15 o 
 -12   3  14      593.45      488.03     31.58 o 
 -11   3  14     4842.28     4631.45     77.53 o 
 -10   3  14     2312.71     2136.28     33.99 o 
  -9   3  14      618.43      578.95     21.40 o 
  -8   3  14      187.60      212.74     15.92 o 
  -7   3  14        0.01        8.10      8.05 o 
  -6   3  14      317.88      363.07     18.81 o 
  -5   3  14        1.09       -5.97      8.94 o 
  -4   3  14      158.83      149.60     21.54 o 
  -3   3  14      360.31      365.60     24.25 o 
  -2   3  14       98.45      110.13     20.83 o 
  -1   3  14      291.10      294.31     25.49 o 
   0   3  14     3684.63     3543.31     64.11 o 
   1   3  14       76.35       38.12     31.00 o 
   2   3  14      248.65      216.15     42.61 o 
   3   3  14      199.34      189.00     42.50 o 
   4   3  14      404.83      529.28     69.06 o 
   5   3  14      156.57      219.78     62.98 o 
   6   3  14       38.77      124.17     58.91 o 
 -19   4  14       44.13       19.52     29.11 o 
 -18   4  14       22.20       57.80     31.99 o 
 -17   4  14      195.23      227.97     45.48 o 
 -16   4  14       38.89        3.40     20.26 o 
 -15   4  14        4.78      -12.37     20.91 o 
 -14   4  14       14.81        9.25     20.84 o 
 -13   4  14        9.20       41.16     10.39 o 
 -12   4  14      573.18      584.94     30.89 o 
 -11   4  14     2182.09     2206.57     54.45 o 
 -10   4  14     4993.87     4923.39     57.19 o 
  -9   4  14     1010.41     1040.82     25.62 o 
  -8   4  14       33.18       24.82      9.40 o 
  -7   4  14      575.21      628.74     22.29 o 
  -6   4  14       13.32       10.45     10.14 o 
  -5   4  14     1512.21     1487.54     36.04 o 
  -4   4  14      516.40      485.49     31.12 o 
  -3   4  14      336.72      322.94     28.53 o 
  -2   4  14      169.04      197.50     23.70 o 
  -1   4  14     1149.65     1149.30     40.96 o 
   0   4  14        6.39       16.81     15.79 o 
   1   4  14      901.39     1038.26     74.89 o 
   2   4  14      132.39      135.32     38.16 o 
   3   4  14       48.55       18.97     29.97 o 
   4   4  14      267.92      293.76     66.87 o 
   5   4  14        0.37       -7.41     34.54 o 
   6   4  14       77.61      103.53     49.63 o 
 -18   5  14      423.19      499.34     70.63 o 
 -17   5  14       72.91       37.90     26.37 o 
 -16   5  14       24.93       26.55     39.68 o 
 -15   5  14       26.58        1.98     21.40 o 
 -14   5  14       65.36       72.08     52.30 o 
 -13   5  14      586.27      594.64     33.80 o 
 -12   5  14       46.65       15.36     11.88 o 
 -11   5  14       27.47       10.42     12.01 o 
 -10   5  14     6500.37     6495.75     72.82 o 
  -9   5  14      449.41      440.45     21.56 o 
  -8   5  14      338.29      338.59     17.90 o 
  -7   5  14      303.37      332.96     18.71 o 
  -6   5  14       50.35       61.30     14.07 o 
  -5   5  14      137.37      133.50     16.80 o 
  -4   5  14      209.14      212.21     25.83 o 
  -3   5  14      543.26      526.80     34.23 o 
  -2   5  14        3.78       -7.49     17.34 o 
  -1   5  14      172.66      152.97     23.27 o 
   0   5  14      213.11      185.92     26.05 o 
   1   5  14     1452.38     1524.64     74.95 o 
   2   5  14      122.71      109.73     38.63 o 
   3   5  14      960.60      992.17    117.34 o 
   4   5  14       21.11       57.56     46.87 o 
   5   5  14      143.23      288.94     68.94 o 
   6   5  14      290.46      386.34     75.51 o 
 -18   6  14      127.50      159.78     42.24 o 
 -17   6  14       58.43       60.07     30.83 o 
 -16   6  14       83.28       43.37     27.46 o 
 -15   6  14      173.05      117.72     33.08 o 
 -14   6  14        0.46      -13.07     19.48 o 
 -13   6  14       47.18       47.22     26.39 o 
 -12   6  14      323.85      328.48     26.31 o 
 -11   6  14        0.48       21.26     12.46 o 
 -10   6  14     8721.83     8176.68     82.79 o 
  -9   6  14      162.64      169.44     17.81 o 
  -8   6  14        9.61       -0.66      8.90 o 
  -7   6  14     1475.73     1541.09     31.66 o 
  -6   6  14      279.41      294.28     22.29 o 
  -5   6  14       68.13       81.41     21.30 o 
  -4   6  14       97.65      101.98     21.31 o 
  -3   6  14       38.43       34.71     19.32 o 
  -2   6  14       20.32       24.83     19.82 o 
  -1   6  14     2073.04     1998.61     53.48 o 
   0   6  14      642.64      602.92     49.74 o 
   1   6  14     1598.57     1554.97     83.51 o 
   2   6  14      587.94      739.56    243.85 o 
   3   6  14       48.45       72.54     68.50 o 
   4   6  14      285.64      359.60     83.67 o 
   5   6  14      134.99      169.62     64.83 o 
 -18   7  14      138.46      118.45     37.33 o 
 -17   7  14       10.46        3.06     23.01 o 
 -16   7  14       15.48       21.97     23.88 o 
 -15   7  14      152.57      160.36     37.10 o 
 -14   7  14      756.67      608.08     62.55 o 
 -13   7  14      104.11      137.24     24.91 o 
 -12   7  14       53.51       61.41     16.22 o 
 -11   7  14     2238.89     2137.98     52.67 o 
 -10   7  14     2130.25     1935.01     42.67 o 
  -9   7  14        1.12       -4.11     11.51 o 
  -8   7  14      858.55      843.31     29.16 o 
  -7   7  14      333.64      310.29     23.34 o 
  -6   7  14       14.61       33.20     13.14 o 
  -5   7  14      152.43      150.40     23.39 o 
  -4   7  14      459.41      456.48     32.80 o 
  -3   7  14      124.37      116.06     22.85 o 
  -2   7  14      215.13      202.54     25.34 o 
  -1   7  14     2559.38     2480.14     59.54 o 
   0   7  14     3424.90     3327.19     90.69 o 
   1   7  14     1326.08     1303.05    134.32 o 
   2   7  14     2143.97     2284.92    173.98 o 
   3   7  14      247.20      401.53    109.11 o 
   4   7  14       43.34       28.91     53.03 o 
   5   7  14        6.77       38.43    105.69 o 
 -18   8  14        0.05       27.45     28.06 o 
 -17   8  14        1.58       -9.28     21.83 o 
 -16   8  14      202.06      174.12     39.46 o 
 -15   8  14      130.70      125.67     35.36 o 
 -14   8  14      239.16      229.27     41.19 o 
 -13   8  14      531.76      557.80     59.33 o 
 -12   8  14      115.06      100.99     15.75 o
[truncated: 142,552 more chars]
